# Supplementary material for: Functional and molecular characterization of the conserved Arabidopsis PUMILIO protein, APUM9
Source: Plant Mol Biol. 2019 Mar 13;100(1):199–214. doi: 10.1007/s11103-019-00853-7 (PMC6513901; doi:10.1007/s11103-019-00853-7)
Supplement: Supplementary file 3 — Supplementary material 3 (XLSX 3630 KB)—Data S2 [file 11103_2019_853_MOESM3_ESM.xlsx]

## Sheet: WT_vs_OEM_results_deseq2
	baseMean	log2FoldChange	lfcSE	stat	pvalue	padj	Short_description	Curator_summary	Computational_description
AT1G62180	1468.1	-2.24153	0.382447	-5.86102	4.60023e-09	0.000110015	5'adenylylphosphosulfate reductase 2	encodes a adenosine 5'-phosphosulfate reductase, involved in sulfate assimilation. Is a major effect locus for natural variation of shoot sulfate content in Arabidopsis.	encodes a adenosine 5'-phosphosulfate reductase, involved in sulfate assimilation. Is a major effect locus for natural variation of shoot sulfate content in Arabidopsis.
AT5G50360	1469.14	-1.95403	0.497592	-3.92696	8.60266e-05	0.205733	0	0	0
AT5G04000	592.067	-1.94384	0.404721	-4.80292	1.5637e-06	0.0124653	0	0	0
AT1G66770	132.882	-1.89994	0.434867	-4.36902	1.24805e-05	0.059694	Nodulin MtN3 family protein	chloroplast, membrane; EXPRESSED IN: sperm cell; CONTAINS InterPro DOMAIN/s: MtN3/saliva-related transmembrane protein	0
AT5G24930	1266.64	-1.84587	0.408755	-4.51583	6.30689e-06	0.0377073	CONSTANS-like 4	CONSTANS-like 4 (COL4); FUNCTIONS IN: sequence-specific DNA binding transcription factor activity, zinc ion binding; INVOLVED IN: regulation of transcription	0
AT1G01720	5232.87	-1.76447	0.433381	-4.07141	4.67302e-05	0.139694	NAC (No Apical Meristem) domain transcriptional regulator superfamily protein	Belongs to a large family of putative transcriptional activators with NAC domain. Transcript level increases in response to wounding and abscisic acid. ATAF1 attentuates ABA signaling and sythesis. Mutants are hyposensitive to ABA.	Belongs to a large family of putative transcriptional activators with NAC domain. Transcript level increases in response to wounding and abscisic acid. ATAF1 attentuates ABA signaling and sythesis. Mutants are hyposensitive to ABA.
AT1G61340	183.402	-1.65721	0.400842	-4.13431	3.56017e-05	0.130968	F-box family protein	Encodes a F-box protein induced by various biotic or abiotic stress.	0
AT5G62800	339.539	-1.65684	0.454145	-3.64826	0.000264027	0.485708	Protein with RING/U-box and TRAF-like domains	0	0
AT5G57050	310.107	-1.65388	0.401692	-4.11729	3.83349e-05	0.130968	Protein phosphatase 2C family protein	Encodes a protein phosphatase 2C and is involved in ABA signal transduction. Binds fibrillin preprotein in vitro and in vivo.	Encodes a protein phosphatase 2C and is involved in ABA signal transduction. Binds fibrillin preprotein in vitro and in vivo.
AT1G07500	2731.95	-1.62846	0.499119	-3.26268	0.00110365	1	0	0	0
AT4G33905	56.092	-1.62206	0.493436	-3.28728	0.00101161	1	Peroxisomal membrane 22 kDa (Mpv17/PMP22) family protein	0	0
AT4G21680	6600.08	-1.60186	0.498579	-3.21286	0.00131422	1	NITRATE TRANSPORTER 1.8	Encodes a nitrate transporter (NRT1.8). Functions in nitrate removal from the xylem sap. Mediates cadmium tolerance.	Encodes a nitrate transporter (NRT1.8). Functions in nitrate removal from the xylem sap. Mediates cadmium tolerance.
AT1G69800	1569.48	-1.59922	0.496402	-3.22163	0.00127464	1	Cystathionine beta-synthase (CBS) protein	0	0
AT3G25870	1002.94	-1.56264	0.48604	-3.21505	0.00130422	1	0	0	0
AT5G01520	274.17	-1.55131	0.491027	-3.15931	0.00158143	1	RING/U-box superfamily protein	0	0
AT1G69252	922.287	-1.53596	0.390277	-3.93557	8.29989e-05	0.205733	other RNA	0	0
AT4G29190	149.309	-1.48348	0.493705	-3.00479	0.00265763	1	Zinc finger C-x8-C-x5-C-x3-H type family protein	regulation of transcription, DNA-templated, DNA binding, metal ion binding, transcription factor activity	0
AT5G59220	38.1381	-1.47289	0.502739	-2.92974	0.00339248	1	highly ABA-induced PP2C gene 1	0	0
AT3G48510	29.844	-1.46671	0.500201	-2.93223	0.00336532	1	0	0	0
AT2G46660	223.175	-1.46589	0.490048	-2.99132	0.00277778	1	cytochrome P450, family 78, subfamily A, polypeptide 6	member of CYP78A	member of CYP78A
AT1G73210	154.391	-1.46421	0.473443	-3.09268	0.00198358	1	Protein of unknown function (DUF789)	0	0
AT5G62560	273.326	-1.46332	0.49655	-2.94698	0.00320897	1	RING/U-box superfamily protein with ARM repeat domain	0	0
AT4G22920	1210.22	-1.44246	0.421329	-3.42359	0.000618007	0.923727	non-yellowing 1	Similar to the tomato senescence-inducible chloroplast stay-green protein 1. It is upregulated during maximal senescence in the Arabidopsis life cycle, especially in senescent leaves.	Similar to the tomato senescence-inducible chloroplast stay-green protein 1. It is upregulated during maximal senescence in the Arabidopsis life cycle, especially in senescent leaves.
AT3G47340	4793.36	-1.41551	0.488201	-2.89944	0.00373833	1	glutamine-dependent asparagine synthase 1	encodes a glutamine-dependent asparagine synthetase, the predicted ASN1 peptide contains a purF-type glutamine-binding domain, and is expressed predominantly in shoot tissues, where light has a negative effect on its mRNA accumulation. Expression is induced within 3 hours of dark treatment, in senescing leaves and treatment with exogenous photosynthesis inhibitor. Induction of gene expression was…	encodes a glutamine-dependent asparagine synthetase, the predicted ASN1 peptide contains a purF-type glutamine-binding domain, and is expressed predominantly in shoot tissues, where light has a negative effect on its mRNA accumulation. Expression is induced within 3 hours of dark treatment, in senescing leaves and treatment with exogenous photosynthesis inhibitor. Induction of gene expression was…
AT3G48115	1054.5	-1.41516	0.365753	-3.86918	0.000109204	0.23742	other RNA	Unknown gene	Unknown gene
AT1G30100	113.194	-1.41436	0.502478	-2.81478	0.00488114	1	nine-cis-epoxycarotenoid dioxygenase 5	Encodes 9-cis-epoxycarotenoid dioxygenase, a key enzyme in the biosynthesis of abscisic acid. The expression of this gene increases during the first 6h of imbibition.	Encodes 9-cis-epoxycarotenoid dioxygenase, a key enzyme in the biosynthesis of abscisic acid. The expression of this gene increases during the first 6h of imbibition.
AT5G62220	350.03	-1.40599	0.502321	-2.79898	0.00512639	1	glycosyltransferase 18	0	0
AT1G15175	35.8441	-1.40032	0.502585	-2.78623	0.00533247	1	other RNA	Potential natural antisense gene, locus overlaps with AT1G15170	Potential natural antisense gene, locus overlaps with AT1G15170
AT1G76590	1472.64	-1.39792	0.399645	-3.49789	0.000468952	0.764974	PLATZ transcription factor family protein	0	0
AT1G15060	455.857	-1.39723	0.475724	-2.93706	0.00331342	1	Uncharacterised conserved protein UCP031088, alpha/beta hydrolase	0	0
AT5G04340	426.39	-1.3942	0.467332	-2.98331	0.00285145	1	zinc finger of Arabidopsis thaliana 6	putative c2h2 zinc finger transcription factor mRNA,	putative c2h2 zinc finger transcription factor mRNA,
AT2G34650	42.6573	-1.39091	0.48559	-2.86437	0.00417834	1	Protein kinase superfamily protein	Encodes a protein serine/threonine kinase that may act as a positive regulator of cellular auxin efflux, as a a binary switch for PIN polarity, and as a negative regulator of auxin signaling. Recessive mutants exhibit similar phenotypes as pin-formed mutants in flowers and inflorescence but distinct phenotypes in cotyledons and leaves. Expressed in the vascular tissue proximal to root and shoot m…	Encodes a protein serine/threonine kinase that may act as a positive regulator of cellular auxin efflux, as a a binary switch for PIN polarity, and as a negative regulator of auxin signaling. Recessive mutants exhibit similar phenotypes as pin-formed mutants in flowers and inflorescence but distinct phenotypes in cotyledons and leaves. Expressed in the vascular tissue proximal to root and shoot m…
AT3G24927	5011.65	-1.3894	0.370685	-3.74819	0.000178117	0.354973	0	pseudogene of unknown protein	pseudogene of unknown protein
AT5G03795	1194.39	-1.38854	0.471472	-2.94511	0.00322843	1	Exostosin family protein	0	0
AT1G74780	403.566	-1.37204	0.474994	-2.88854	0.0038704	1	Nodulin-like / Major Facilitator Superfamily protein	0	0
AT3G45638	388.322	-1.37186	0.449155	-3.05432	0.00225569	1	other RNA	Unknown gene	Unknown gene
AT1G19440	1317.87	-1.36933	0.477823	-2.86577	0.00415996	1	3-ketoacyl-CoA synthase 4	Encodes KCS4, a member of the 3-ketoacyl-CoA synthase family involved in the biosynthesis of VLCFA (very long chain fatty acids).	Encodes KCS4, a member of the 3-ketoacyl-CoA synthase family involved in the biosynthesis of VLCFA (very long chain fatty acids).
AT1G46554	1025.7	-1.36529	0.426568	-3.20064	0.00137125	1	other RNA	0	0
AT2G30860	1029.2	-1.36317	0.484008	-2.81641	0.00485634	1	glutathione S-transferase PHI 9	Encodes glutathione transferase belonging to the phi class of GSTs. Naming convention according to Wagner et al. (2002).	Encodes glutathione transferase belonging to the phi class of GSTs. Naming convention according to Wagner et al. (2002).
AT5G07330	8974.63	-1.36096	0.443347	-3.06974	0.00214243	1	0	0	0
AT1G17830	125.17	-1.35633	0.491415	-2.76005	0.00577924	1	Protein of unknown function (DUF789)	0	0
AT4G37370	334.968	-1.35497	0.412434	-3.28531	0.00101871	1	cytochrome P450, family 81, subfamily D, polypeptide 8	member of CYP81D	member of CYP81D
AT3G44300	2096.12	-1.34731	0.465467	-2.89453	0.00379732	1	nitrilase 2	Encodes an enzyme that catalyzes the hydrolysis of indole-3-acetonitrile (IAN) to indole-3-acetic acid (IAA) (nitrile aminohydrolase, EC 3.5.5.1) and IAN to indole-3-acetamide (IAM) at lower levels. Mutants have reduced sensitivity to IAN and are sensitive to IAA. This enzyme likely participates in other non-auxin-related metabolic pathways.	Encodes an enzyme that catalyzes the hydrolysis of indole-3-acetonitrile (IAN) to indole-3-acetic acid (IAA) (nitrile aminohydrolase, EC 3.5.5.1) and IAN to indole-3-acetamide (IAM) at lower levels. Mutants have reduced sensitivity to IAN and are sensitive to IAA. This enzyme likely participates in other non-auxin-related metabolic pathways.
AT1G79360	131.197	-1.33965	0.494695	-2.70803	0.00676841	1	organic cation/carnitine transporter 2	0	0
AT1G76600	179.285	-1.32825	0.425952	-3.1183	0.00181897	1	0	0	0
AT1G12990	270.752	-1.32232	0.480021	-2.75472	0.00587421	1	beta-1,4-N-acetylglucosaminyltransferase family protein	0	0
AT1G01480	223.889	-1.31917	0.497048	-2.65401	0.00795419	1	1-amino-cyclopropane-1-carboxylate synthase 2	a member of the 1-aminocyclopropane-1-carboxylate (ACC) synthase (S-adenosyl-L-methionine methylthioadenosine-lyase, EC 4.4.1.14) gene family, isolated from a flower-specific cDNA library.	a member of the 1-aminocyclopropane-1-carboxylate (ACC) synthase (S-adenosyl-L-methionine methylthioadenosine-lyase, EC 4.4.1.14) gene family, isolated from a flower-specific cDNA library.
AT1G28330	1963.72	-1.31743	0.484502	-2.71915	0.00654506	1	dormancy-associated protein-like 1	dormancy-associated protein (DRM1)	dormancy-associated protein (DRM1)
AT4G29020	1793.29	-1.31657	0.498464	-2.64126	0.00825974	1	glycine-rich protein	0	0
AT2G29340	871.418	-1.31084	0.375406	-3.49178	0.000479808	0.764974	NAD-dependent epimerase/dehydratase family protein	0	0
AT4G11910	1546.7	-1.30902	0.452677	-2.89172	0.00383134	1	0	0	0
AT1G67340	645.647	-1.30698	0.402797	-3.24477	0.00117543	1	HCP-like superfamily protein with MYND-type zinc finger	0	0
AT3G53260	190.554	-1.30539	0.462679	-2.82138	0.00478179	1	phenylalanine ammonia-lyase 2	Encodes phenylalanine lyase. Arabidopsis has four PALs: AT2G37040 (PAL1), AT3G53260 (PAL2), AT5G04230 (PAL3) and AT3G10340 (PAL4).	Encodes phenylalanine lyase. Arabidopsis has four PALs: AT2G37040 (PAL1), AT3G53260 (PAL2), AT5G04230 (PAL3) and AT3G10340 (PAL4).
AT5G63780	110.243	-1.30196	0.493457	-2.63844	0.00832886	1	RING/FYVE/PHD zinc finger superfamily protein	Encodes SHA1 (shoot apical meristem arrest), a putative E3 ligase (a RING finger protein) required for post-embryonic SAM maintenance. The mutant sha1-1 shows a primary SAM-deficient phenotype at the adult stage.	Encodes SHA1 (shoot apical meristem arrest), a putative E3 ligase (a RING finger protein) required for post-embryonic SAM maintenance. The mutant sha1-1 shows a primary SAM-deficient phenotype at the adult stage.
AT2G37770	168.521	-1.30123	0.444865	-2.92501	0.00344446	1	NAD(P)-linked oxidoreductase superfamily protein	0	0
AT5G60220	2406.32	-1.29973	0.502511	-2.58647	0.00969634	1	tetraspanin4	Member of TETRASPANIN family	Member of TETRASPANIN family
AT1G08570	3902.28	-1.29824	0.440355	-2.94816	0.00319673	1	atypical CYS HIS rich thioredoxin 4	Encodes a member of the thioredoxin family protein. Located in the chloroplast. Shows high activity towards the chloroplast 2-Cys peroxiredoxin A, and poor activity towards the chloroplast NADP-malate dehydrogenase.	Encodes a member of the thioredoxin family protein. Located in the chloroplast. Shows high activity towards the chloroplast 2-Cys peroxiredoxin A, and poor activity towards the chloroplast NADP-malate dehydrogenase.
AT4G21320	1725.73	-1.2968	0.476295	-2.72268	0.00647544	1	Aldolase-type TIM barrel family protein	Encodes heat-stress-associated 32-kD protein. Up-regulated by heat shock. Thermotolerance in a knockout mutant was compromised following a long recovery period (> 24 h) after acclimation heat shock treatment.	Encodes heat-stress-associated 32-kD protein. Up-regulated by heat shock. Thermotolerance in a knockout mutant was compromised following a long recovery period (> 24 h) after acclimation heat shock treatment.
AT5G07220	1102.79	-1.29415	0.457706	-2.82746	0.00469187	1	BCL-2-associated athanogene 3	A member of Arabidopsis BAG (Bcl-2-associated athanogene) proteins, plant homologs of mammalian regulators of apoptosis. Plant BAG proteins are multi-functional and remarkably similar to their animal counterparts, as they regulate apoptotic-like processes ranging from pathogen attack, to abiotic stress, to plant development.	A member of Arabidopsis BAG (Bcl-2-associated athanogene) proteins, plant homologs of mammalian regulators of apoptosis. Plant BAG proteins are multi-functional and remarkably similar to their animal counterparts, as they regulate apoptotic-like processes ranging from pathogen attack, to abiotic stress, to plant development.
AT3G15450	1080.11	-1.28802	0.493094	-2.61212	0.00899829	1	Aluminium induced protein with YGL and LRDR motifs	0	0
AT2G19810	241.169	-1.28612	0.499812	-2.5732	0.0100762	1	CCCH-type zinc finger family protein	0	0
AT5G18450	2849.04	-1.28423	0.498514	-2.57612	0.0099915	1	Integrase-type DNA-binding superfamily protein	encodes a member of the DREB subfamily A-2 of ERF/AP2 transcription factor family. The protein contains one AP2 domain. There are eight members in this subfamily including DREB2A AND DREB2B that are involved in response to drought.	encodes a member of the DREB subfamily A-2 of ERF/AP2 transcription factor family. The protein contains one AP2 domain. There are eight members in this subfamily including DREB2A AND DREB2B that are involved in response to drought.
AT1G18940	129.69	-1.28403	0.472212	-2.71919	0.00654419	1	Nodulin-like / Major Facilitator Superfamily protein	0	0
AT5G13750	662.433	-1.28243	0.378528	-3.38794	0.000704197	0.990639	zinc induced facilitator-like 1	0	0
AT5G63790	528.306	-1.28156	0.47938	-2.67337	0.00750933	1	NAC domain containing protein 102	Encodes a member of the NAC family of transcription factors. ANAC102 appears to have a role in mediating response to low oxygen stress (hypoxia) in germinating seedlings.	Encodes a member of the NAC family of transcription factors. ANAC102 appears to have a role in mediating response to low oxygen stress (hypoxia) in germinating seedlings.
AT4G37420	74.5262	-1.2807	0.495378	-2.5853	0.00972957	1	Domain of unknown function (DUF23)	0	0
AT4G38940	415.175	-1.28045	0.419606	-3.05154	0.0022767	1	Galactose oxidase/kelch repeat superfamily protein	0	0
AT2G20770	1116.5	-1.27922	0.458861	-2.78781	0.00530658	1	GCR2-like 2	Encodes a protein with reported similarity to GCR2 a putative G protein coupled receptor thought to be an ABA receptor.GCL2 also has similarity to LANCL1 and LANCL2, human homologs of bacterial lanthionine synthetase.	Encodes a protein with reported similarity to GCR2 a putative G protein coupled receptor thought to be an ABA receptor.GCL2 also has similarity to LANCL1 and LANCL2, human homologs of bacterial lanthionine synthetase.
AT5G05965	86.376	-1.27658	0.495373	-2.57701	0.00996591	1	0	0	0
AT5G04010	122.394	-1.27608	0.498528	-2.55969	0.0104766	1	F-box family protein	0	0
AT1G75810	1230.22	-1.27107	0.478114	-2.65851	0.00784881	1	0	0	0
AT3G62260	255.97	-1.27026	0.450928	-2.81698	0.00484771	1	Protein phosphatase 2C family protein	0	0
AT4G27990	1062.08	-1.26141	0.480522	-2.62509	0.00866272	1	YGGT family protein	0	0
AT5G44670	592.857	-1.26027	0.475759	-2.64896	0.00807397	1	Domain of unknown function (DUF23)	0	0
AT5G54530	70.957	-1.25944	0.478781	-2.63052	0.00852541	1	Protein of unknown function, DUF538	0	0
AT5G64090	467.268	-1.2539	0.459849	-2.72676	0.00639603	1	0	0	0
AT1G13360	1361.79	-1.25234	0.48438	-2.58546	0.00972498	1	0	0	0
AT1G13530	32.2765	-1.24972	0.495773	-2.52076	0.0117103	1	Protein of unknown function (DUF1262)	0	0
AT3G50650	745.669	-1.24689	0.449075	-2.77656	0.0054937	1	GRAS family transcription factor	0	0
AT5G63350	793.251	-1.24261	0.503313	-2.46886	0.0135544	1	0	0	0
AT5G03140	58.6601	-1.24176	0.503629	-2.46562	0.0136778	1	Concanavalin A-like lectin protein kinase family protein	0	0
AT3G21780	49.5415	-1.24063	0.473201	-2.62178	0.00874723	1	UDP-glucosyl transferase 71B6	Encodes a protein with UDP-glucosyl transferase activity that was shown to preferentially glucosylates abscisic acid (ABA), and not its catabolites. Moreover, UGT71B6 was shown to have a strict preference for the naturally-occurring ABA enantiomer, (+)-ABA, and not its 'unnatural' relative, (-)-ABA. This is in contrast to the other identified UGT genes catalyzing the glucosylation of ABA which we…	Encodes a protein with UDP-glucosyl transferase activity that was shown to preferentially glucosylates abscisic acid (ABA), and not its catabolites. Moreover, UGT71B6 was shown to have a strict preference for the naturally-occurring ABA enantiomer, (+)-ABA, and not its 'unnatural' relative, (-)-ABA. This is in contrast to the other identified UGT genes catalyzing the glucosylation of ABA which we…
AT1G70090	1185.47	-1.23499	0.48927	-2.52415	0.0115978	1	glucosyl transferase family 8	Encodes a protein with putative galacturonosyltransferase activity.	Encodes a protein with putative galacturonosyltransferase activity.
AT3G29670	135.269	-1.23484	0.503585	-2.4521	0.0142027	1	HXXXD-type acyl-transferase family protein	0	0
AT2G18570	2070.57	-1.23133	0.493267	-2.49627	0.0125506	1	UDP-Glycosyltransferase superfamily protein	0	0
AT2G47770	24384.2	-1.22941	0.502965	-2.44433	0.0145121	1	TSPO(outer membrane tryptophan-rich sensory protein)-related	Encodes a membrane-bound protein designated AtTSPO (Arabidopsis thaliana TSPO-related). AtTSPO is related to the bacterial outer membrane tryptophan-rich sensory protein (TspO) and the mammalian mitochondrial 18 kDa Translocator Protein (18 kDa TSPO), members of the TspO/MBR domain-containing membrane proteins. Mainly detected in dry seeds, but can be induced in vegetative tissues by osmotic or s…	Encodes a membrane-bound protein designated AtTSPO (Arabidopsis thaliana TSPO-related). AtTSPO is related to the bacterial outer membrane tryptophan-rich sensory protein (TspO) and the mammalian mitochondrial 18 kDa Translocator Protein (18 kDa TSPO), members of the TspO/MBR domain-containing membrane proteins. Mainly detected in dry seeds, but can be induced in vegetative tissues by osmotic or s…
AT2G36220	817.557	-1.22603	0.45305	-2.70616	0.00680653	1	0	0	0
AT4G12130	1356.15	-1.2178	0.425315	-2.86328	0.00419273	1	Glycine cleavage T-protein family	0	0
AT4G26850	8413.7	-1.2158	0.465659	-2.61093	0.00902964	1	mannose-1-phosphate guanylyltransferase (GDP)s;GDP-galactose:mannose-1-phosphate guanylyltransferases;GDP-galactose:glucose-1-phosphate guanylyltransferases;GDP-galactose:myoinositol-1-phosphate guanylyltransferases;glucose-1-phosphate guanylyltransferase	Encodes a novel protein involved in ascorbate biosynthesis, which was shown to catalyze the transfer of GMP from GDP-galactose to a variety of hexose-1-phosphate acceptors. Recessive mutation has a reduced amount of vitamin C, lower level of non-photochemical quenching, and reduced rate of conversion of violaxanthin to zeaxanthin in high light.	Encodes a novel protein involved in ascorbate biosynthesis, which was shown to catalyze the transfer of GMP from GDP-galactose to a variety of hexose-1-phosphate acceptors. Recessive mutation has a reduced amount of vitamin C, lower level of non-photochemical quenching, and reduced rate of conversion of violaxanthin to zeaxanthin in high light.
AT5G53970	498.1	-1.2143	0.410975	-2.95469	0.00312984	1	Tyrosine transaminase family protein	encodes tyrosine aminotransferase which is strongly induced upon aging and coronatine treatment	encodes tyrosine aminotransferase which is strongly induced upon aging and coronatine treatment
AT5G60850	162.378	-1.21072	0.473332	-2.55787	0.0105314	1	OBF binding protein 4	Encodes a zinc finger protein.	Encodes a zinc finger protein.
AT1G03106	9639.65	-1.20909	0.430804	-2.80658	0.00500706	1	0	0	0
AT4G19170	542.201	-1.20641	0.494221	-2.44104	0.0146451	1	nine-cis-epoxycarotenoid dioxygenase 4	chloroplast-targeted member of a family of enzymes similar to nine-cis-epoxycarotenoid dioxygenase	chloroplast-targeted member of a family of enzymes similar to nine-cis-epoxycarotenoid dioxygenase
AT4G32290	512.776	-1.20604	0.502746	-2.39891	0.0164441	1	Core-2/I-branching beta-1,6-N-acetylglucosaminyltransferase family protein	0	0
AT5G51830	6291.61	-1.20319	0.457625	-2.6292	0.00855865	1	pfkB-like carbohydrate kinase family protein	0	0
AT2G21970	224.205	-1.2031	0.499301	-2.40956	0.0159717	1	stress enhanced protein 2	stress enhanced protein 2 (SEP2) chlorophyll a/b-binding protein	stress enhanced protein 2 (SEP2) chlorophyll a/b-binding protein
AT1G14200	1754.69	-1.20079	0.429802	-2.79382	0.00520897	1	RING/U-box superfamily protein	0	0
AT4G13180	927.316	-1.20014	0.499481	-2.40277	0.0162715	1	NAD(P)-binding Rossmann-fold superfamily protein	0	0
AT4G18350	15.9106	-1.1967	0.493036	-2.42721	0.0152156	1	nine-cis-epoxycarotenoid dioxygenase 2	Encodes 9-<i>cis</i>-epoxycarotenoid dioxygenase, a key enzyme in the biosynthesis of abscisic acid. The expression of this gene declines during the first 12h of imbibition.	Encodes 9-<i>cis</i>-epoxycarotenoid dioxygenase, a key enzyme in the biosynthesis of abscisic acid. The expression of this gene declines during the first 12h of imbibition.
AT4G20830	3456.63	-1.19308	0.441259	-2.7038	0.00685519	1	FAD-binding Berberine family protein	0	0
AT1G74300	65.302	-1.19134	0.485529	-2.45369	0.0141398	1	alpha/beta-Hydrolases superfamily protein	0	0
AT2G32120	5654.44	-1.18996	0.426635	-2.78917	0.00528432	1	heat-shock protein 70T-2	0	0
AT1G18740	768.8	-1.18689	0.502614	-2.36144	0.0182042	1	Protein of unknown function (DUF793)	0	0
AT4G02690	1238.74	-1.18626	0.457596	-2.59238	0.00953135	1	Bax inhibitor-1 family protein	0	0
AT2G27940	279.261	-1.18167	0.503092	-2.34882	0.0188328	1	RING/U-box superfamily protein	0	0
AT5G40420	109907	-1.18115	0.503119	-2.34765	0.018892	1	oleosin 2	Encodes oleosin2, a protein found in oil bodies, involved in seed lipid accumulation. Suppression of OLEO1 (and OLEO2) resulted in an aberrant phenotype of embryo cells that contain unusually large oilbodies that are not normally observed in seeds. Changes in the size of oilbodies caused disruption of storage organelles, altering accumulation of lipids and proteins and causing delay in germinatio…	Encodes oleosin2, a protein found in oil bodies, involved in seed lipid accumulation. Suppression of OLEO1 (and OLEO2) resulted in an aberrant phenotype of embryo cells that contain unusually large oilbodies that are not normally observed in seeds. Changes in the size of oilbodies caused disruption of storage organelles, altering accumulation of lipids and proteins and causing delay in germinatio…
AT5G15240	516.945	-1.1808	0.477982	-2.47038	0.0134968	1	Transmembrane amino acid transporter family protein	0	0
AT5G17050	857.001	-1.18019	0.402778	-2.93012	0.00338832	1	UDP-glucosyl transferase 78D2	The At5g17050 encodes a anthocyanidin 3-O-glucosyltransferase which specifically glucosylates the 3-position of the flavonoid C-ring. Anthocyanidins such as cyanidin and pelargonidin as well as flavonols such as kaempferol and quercetin are accepted substrates.	The At5g17050 encodes a anthocyanidin 3-O-glucosyltransferase which specifically glucosylates the 3-position of the flavonoid C-ring. Anthocyanidins such as cyanidin and pelargonidin as well as flavonols such as kaempferol and quercetin are accepted substrates.
AT3G03320	374.815	-1.18005	0.44883	-2.62918	0.00855921	1	RNA-binding ASCH domain protein	0	0
AT2G25900	570.318	-1.17743	0.498623	-2.36137	0.0182075	1	Zinc finger C-x8-C-x5-C-x3-H type family protein	putative Cys3His zinc finger protein (ATCTH) mRNA, complete	putative Cys3His zinc finger protein (ATCTH) mRNA, complete
AT5G37485	127.292	-1.17555	0.497872	-2.36115	0.0182182	1	other RNA	Unknown gene	Unknown gene
AT1G22190	1384.31	-1.1745	0.477101	-2.46174	0.0138266	1	Integrase-type DNA-binding superfamily protein	0	0
AT1G02660	155.761	-1.1743	0.457381	-2.56744	0.0102452	1	alpha/beta-Hydrolases superfamily protein	0	0
AT1G26800	1494.88	-1.17179	0.436803	-2.68265	0.00730406	1	RING/U-box superfamily protein	0	0
AT4G18620	56.0705	-1.17066	0.481237	-2.43261	0.0149906	1	PYR1-like 13	Encodes a member of the PYR (pyrabactin resistance )/PYL(PYR1-like)/RCAR (regulatory components of ABA receptor) family proteins with 14 members. PYR/PYL/RCAR family proteins function as abscisic acid sensors. Mediate ABA-dependent regulation of protein phosphatase 2Cs ABI1 and ABI2.	Encodes a member of the PYR (pyrabactin resistance )/PYL(PYR1-like)/RCAR (regulatory components of ABA receptor) family proteins with 14 members. PYR/PYL/RCAR family proteins function as abscisic acid sensors. Mediate ABA-dependent regulation of protein phosphatase 2Cs ABI1 and ABI2.
AT3G30460	38.6814	-1.16899	0.502045	-2.32845	0.019888	1	RING/U-box superfamily protein	0	0
AT5G04500	1902.36	-1.16681	0.500694	-2.33039	0.0197857	1	glycosyltransferase family protein 47	a member of the Glycosyltransferase Family 64 (according to CAZy Database)	a member of the Glycosyltransferase Family 64 (according to CAZy Database)
AT2G37970	4472.78	-1.16178	0.489825	-2.37183	0.0177001	1	SOUL heme-binding family protein	0	0
AT1G69430	129.54	-1.16007	0.490536	-2.3649	0.0180348	1	0	0	0
AT2G25520	2099.35	-1.15946	0.481229	-2.40937	0.0159802	1	Drug/metabolite transporter superfamily protein	0	0
AT1G33102	173.601	-1.15738	0.502545	-2.30304	0.0212765	1	0	0	0
AT4G39800	648.245	-1.15655	0.491642	-2.35243	0.0186514	1	myo-inositol-1-phosphate synthase 1	** Referred to as MIPS2 in Mitsuhashi et al 2008. myo-inositol-1-phosphate synthase isoform 1.Expressed in leaf, root and silique. Immunolocalization experiments with an antibody recognizing MIPS1, MIPS2, and MIPS3 showed endosperm localization.	** Referred to as MIPS2 in Mitsuhashi et al 2008. myo-inositol-1-phosphate synthase isoform 1.Expressed in leaf, root and silique. Immunolocalization experiments with an antibody recognizing MIPS1, MIPS2, and MIPS3 showed endosperm localization.
AT4G14030	2935.59	-1.1556	0.457064	-2.5283	0.0114615	1	selenium-binding protein 1	0	0
AT5G16970	6645.14	-1.15442	0.433552	-2.6627	0.00775168	1	alkenal reductase	encodes a 2-alkenal reductase (EC 1.3.1.74), plays a key role in the detoxification of reactive carbonyls	encodes a 2-alkenal reductase (EC 1.3.1.74), plays a key role in the detoxification of reactive carbonyls
AT1G04920	308.675	-1.1544	0.435817	-2.64881	0.00807767	1	sucrose phosphate synthase 3F	Encodes a protein with putative sucrose-phosphate synthase activity.	Encodes a protein with putative sucrose-phosphate synthase activity.
AT5G03210	138.306	-1.15435	0.492734	-2.34274	0.0191427	1	0	0	0
AT3G51860	1811.83	-1.14912	0.453178	-2.53569	0.0112228	1	cation exchanger 3	0	0
AT4G36710	54.2396	-1.14879	0.496264	-2.31487	0.02062	1	GRAS family transcription factor	0	0
AT2G21930	71.7578	-1.14801	0.488702	-2.3491	0.0188191	1	F-box associated ubiquitination effector family protein	0	0
AT5G17980	57.1524	-1.14623	0.47925	-2.39171	0.01677	1	C2 calcium/lipid-binding plant phosphoribosyltransferase family protein	0	0
AT2G42620	259.654	-1.14489	0.41223	-2.77731	0.0054811	1	RNI-like superfamily protein	The mutations at MAX2 cause increased hypocotyl and petiole elongation in light-grown seedlings. Positional cloning identifies MAX2 as a member of the F-box leucine-rich repeat family of proteins. MAX2 is identical to ORE9, a proposed regulator of leaf senescence. Involved in positive regulation of light responses.	The mutations at MAX2 cause increased hypocotyl and petiole elongation in light-grown seedlings. Positional cloning identifies MAX2 as a member of the F-box leucine-rich repeat family of proteins. MAX2 is identical to ORE9, a proposed regulator of leaf senescence. Involved in positive regulation of light responses.
AT2G18690	26.6298	-1.14284	0.502567	-2.274	0.0229659	1	0	0	0
AT5G23940	456.888	-1.13948	0.50213	-2.26929	0.0232509	1	HXXXD-type acyl-transferase family protein	Encodes PERMEABLE LEAVES3 (PEL3), a putative acyl-transferase. Mutation in this locus results in altered trichome phenotype (trcichomes become tangled during leaf expansion). Additional phenotype includes altered cuticle layer.	Encodes PERMEABLE LEAVES3 (PEL3), a putative acyl-transferase. Mutation in this locus results in altered trichome phenotype (trcichomes become tangled during leaf expansion). Additional phenotype includes altered cuticle layer.
AT1G41830	149.527	-1.13889	0.489627	-2.32604	0.0200163	1	SKU5-similar 6	0	0
AT4G02500	1372.51	-1.13712	0.494528	-2.29941	0.0214817	1	UDP-xylosyltransferase 2	Encodes a protein with xylosyltransferase activity, which is specific for UDP-xylose as donor substrate and for oligosaccharides with a degree of polymerization >4. Although the enzyme utilizes either cellopentaose or cellohexaose, its activity is four-fold higher with cellohexaose as an acceptor compared to cellopentaose. The enzyme is able to add several xylosyl residues to the acceptor forming…	Encodes a protein with xylosyltransferase activity, which is specific for UDP-xylose as donor substrate and for oligosaccharides with a degree of polymerization >4. Although the enzyme utilizes either cellopentaose or cellohexaose, its activity is four-fold higher with cellohexaose as an acceptor compared to cellopentaose. The enzyme is able to add several xylosyl residues to the acceptor forming…
AT5G62130	294.373	-1.13625	0.420111	-2.70465	0.00683756	1	Per1-like family protein	0	0
AT2G43050	15.2694	-1.13475	0.490313	-2.31434	0.0206489	1	Plant invertase/pectin methylesterase inhibitor superfamily	0	0
AT5G26600	2724.15	-1.13246	0.400998	-2.8241	0.00474142	1	Pyridoxal phosphate (PLP)-dependent transferases superfamily protein	0	0
AT1G32760	296.027	-1.13241	0.457585	-2.47476	0.0133327	1	Glutaredoxin family protein	0	0
AT5G43400	435.95	-1.1323	0.465443	-2.43275	0.0149848	1	Uncharacterised conserved protein UCP015417, vWA	0	0
AT4G38640	1154.95	-1.1307	0.46616	-2.42557	0.0152843	1	Plasma-membrane choline transporter family protein	0	0
AT4G19390	1451.98	-1.12989	0.503145	-2.24567	0.0247255	1	Uncharacterised protein family (UPF0114)	0	0
AT5G24130	2815.57	-1.12803	0.484099	-2.33016	0.0197976	1	0	0	0
AT1G68440	139.605	-1.12736	0.463544	-2.43206	0.0150134	1	0	0	0
AT5G23340	912.323	-1.12442	0.431008	-2.60882	0.00908547	1	RNI-like superfamily protein	0	0
AT5G45800	681.695	-1.12265	0.469667	-2.39031	0.0168343	1	Leucine-rich repeat protein kinase family protein	0	0
AT5G10000	210.865	-1.12203	0.495447	-2.26467	0.0235327	1	ferredoxin 4	0	0
AT2G28400	494.731	-1.12004	0.475652	-2.35475	0.0185352	1	Protein of unknown function, DUF584	0	0
AT1G68500	64.9611	-1.11929	0.499461	-2.24099	0.0250267	1	0	0	0
AT5G65890	734.297	-1.11496	0.45862	-2.43112	0.0150524	1	ACT domain repeat 1	Member of ACT domain containing protein family. ACT domains are amino acid binding domains. Shows strongest expression in flowers and siliques.	Member of ACT domain containing protein family. ACT domains are amino acid binding domains. Shows strongest expression in flowers and siliques.
AT1G55152	1198.72	-1.11177	0.46763	-2.37746	0.0174321	1	0	0	0
AT5G40470	263.767	-1.11109	0.484076	-2.29528	0.021717	1	RNI-like superfamily protein	0	0
AT4G16490	953.827	-1.11081	0.46247	-2.40191	0.0163097	1	ARM repeat superfamily protein	0	0
AT3G09600	487.462	-1.10427	0.364746	-3.02749	0.00246593	1	Homeodomain-like superfamily protein	0	0
AT2G44310	5837.43	-1.10371	0.479644	-2.3011	0.0213861	1	Calcium-binding EF-hand family protein	0	0
AT3G59350	4846.26	-1.10308	0.474787	-2.32332	0.0201621	1	Protein kinase superfamily protein	0	0
AT1G22710	383.15	-1.10247	0.373231	-2.95385	0.00313841	1	sucrose-proton symporter 2	Encodes for a high-affinity transporter essential for phloem loading and long-distance transport. A major sucrose transporter, AtSUC2 can also transport a wide range of physiological and synthetic glucose conjugates with both &#945;- or &#946;-linkage.	Encodes for a high-affinity transporter essential for phloem loading and long-distance transport. A major sucrose transporter, AtSUC2 can also transport a wide range of physiological and synthetic glucose conjugates with both &#945;- or &#946;-linkage.
AT2G25680	38.9394	-1.10203	0.503337	-2.18945	0.0285639	1	molybdate transporter 1	Encodes a high-affinity molybdate transporter. Mutant has reduced concentrations of molybdate in roots and shoots, and reduced shoot and root length when growing on Mo-limited medium.	Encodes a high-affinity molybdate transporter. Mutant has reduced concentrations of molybdate in roots and shoots, and reduced shoot and root length when growing on Mo-limited medium.
AT5G42825	3836.81	-1.09997	0.401765	-2.73785	0.00618422	1	0	0	0
AT1G60190	32.2165	-1.098	0.503381	-2.18124	0.0291656	1	ARM repeat superfamily protein	0	0
AT5G43190	356.94	-1.09776	0.446531	-2.45841	0.0139554	1	Galactose oxidase/kelch repeat superfamily protein	0	0
AT4G32920	742.722	-1.0975	0.427159	-2.56931	0.0101901	1	glycine-rich protein	0	0
AT2G32150	76.9716	-1.09624	0.458971	-2.38847	0.0169188	1	Haloacid dehalogenase-like hydrolase (HAD) superfamily protein	0	0
AT3G25780	78.774	-1.0933	0.503199	-2.1727	0.0298026	1	allene oxide cyclase 3	Encodes allene oxide cyclase, one of the enzymes involved in jasmonic acid biosynthesis. One of four genes in Arabidopsis that encode this enzyme. mRNA expression is upregulated in senescing leaves. Note: Nomenclature for Arabidopsis allene oxide cyclase 3 (AOC3, AT3G25780) gene is based on Stenzel et al. 2003 Plant Molecular Biology 51:895-911. AOC3 (AT3G25780) is also referred to as AOC2 in He …	Encodes allene oxide cyclase, one of the enzymes involved in jasmonic acid biosynthesis. One of four genes in Arabidopsis that encode this enzyme. mRNA expression is upregulated in senescing leaves. Note: Nomenclature for Arabidopsis allene oxide cyclase 3 (AOC3, AT3G25780) gene is based on Stenzel et al. 2003 Plant Molecular Biology 51:895-911. AOC3 (AT3G25780) is also referred to as AOC2 in He …
AT5G03610	139.145	-1.09148	0.493396	-2.21217	0.026955	1	GDSL-like Lipase/Acylhydrolase superfamily protein	0	0
AT1G17810	18994.1	-1.09069	0.498901	-2.18618	0.0288023	1	beta-tonoplast intrinsic protein	beta-tonoplast intrinsic protein (beta-TIP) mRNA, complete	beta-tonoplast intrinsic protein (beta-TIP) mRNA, complete
AT5G66730	3355.27	-1.08929	0.403619	-2.6988	0.00695895	1	C2H2-like zinc finger protein	0	0
AT4G01970	264.486	-1.08684	0.503593	-2.15818	0.0309141	1	stachyose synthase	Encodes a putative stachyose synthetase.	Encodes a putative stachyose synthetase.
AT5G14230	38.9298	-1.08454	0.501151	-2.1641	0.0304569	1	0	0	0
AT3G11810	2340.47	-1.08366	0.488457	-2.21853	0.0265184	1	0	0	0
AT2G33070	21341.7	-1.08137	0.473168	-2.28538	0.0222908	1	nitrile specifier protein 2	Encodes a nitrile-specifier protein NSP2. NSP2 is one out of five (At3g16400/NSP1, At2g33070/NSP2, At3g16390/NSP3, At3g16410/NSP4 and At5g48180/NSP5) A. thaliana epithiospecifier protein (ESP) homologues that promote simple nitrile, but not epithionitrile or thiocyanate formation.	Encodes a nitrile-specifier protein NSP2. NSP2 is one out of five (At3g16400/NSP1, At2g33070/NSP2, At3g16390/NSP3, At3g16410/NSP4 and At5g48180/NSP5) A. thaliana epithiospecifier protein (ESP) homologues that promote simple nitrile, but not epithionitrile or thiocyanate formation.
AT1G03790	9368.41	-1.08134	0.462782	-2.33662	0.0194591	1	Zinc finger C-x8-C-x5-C-x3-H type family protein	Encodes SOMNUS (SOM), a nucleus-localized CCCH-type zinc finger protein. SOM negatively regulates light-dependent seed germination downstream of PIL5 (AT2G20180).	Encodes SOMNUS (SOM), a nucleus-localized CCCH-type zinc finger protein. SOM negatively regulates light-dependent seed germination downstream of PIL5 (AT2G20180).
AT1G64065	130.221	-1.08063	0.499915	-2.16162	0.0306477	1	Late embryogenesis abundant (LEA) hydroxyproline-rich glycoprotein family	0	0
AT2G20550	23.0203	-1.0781	0.453744	-2.37601	0.017501	1	HSP40/DnaJ peptide-binding protein	0	0
AT4G03420	322.041	-1.07758	0.485693	-2.21864	0.0265111	1	Protein of unknown function (DUF789)	0	0
AT1G77530	19.4754	-1.07724	0.486539	-2.21408	0.0268234	1	O-methyltransferase family protein	0	0
AT1G03610	828.075	-1.07438	0.476302	-2.25567	0.0240912	1	Protein of unknown function (DUF789)	0	0
AT5G57900	2982.97	-1.0736	0.421974	-2.54424	0.0109516	1	SKP1 interacting partner 1	F-box protein, interacts with SKP1/ASK1 subunit of SCF ubiquitin ligase in a glucose-dependent manner	F-box protein, interacts with SKP1/ASK1 subunit of SCF ubiquitin ligase in a glucose-dependent manner
AT3G03680	27.5629	-1.07306	0.496725	-2.16026	0.0307524	1	C2 calcium/lipid-binding plant phosphoribosyltransferase family protein	0	0
AT3G53960	122.19	-1.0708	0.502708	-2.13007	0.0331658	1	Major facilitator superfamily protein	0	0
AT1G62290	1890.91	-1.06823	0.494852	-2.15868	0.030875	1	Saposin-like aspartyl protease family protein	0	0
AT5G16380	2264.28	-1.06821	0.459807	-2.32318	0.0201697	1	Protein of unknown function, DUF538	0	0
AT5G48180	2549.11	-1.06795	0.478225	-2.23314	0.0255394	1	nitrile specifier protein 5	Encodes a nitrile-specifier protein NSP5. NSP5 is one out of five (At3g16400/NSP1, At2g33070/NSP2, At3g16390/NSP3, At3g16410/NSP4 and At5g48180/NSP5) A. thaliana epithiospecifier protein (ESP) homologues that promote simple nitrile, but not epithionitrile or thiocyanate formation.	Encodes a nitrile-specifier protein NSP5. NSP5 is one out of five (At3g16400/NSP1, At2g33070/NSP2, At3g16390/NSP3, At3g16410/NSP4 and At5g48180/NSP5) A. thaliana epithiospecifier protein (ESP) homologues that promote simple nitrile, but not epithionitrile or thiocyanate formation.
AT1G01520	54.5435	-1.06725	0.477764	-2.23384	0.0254936	1	Homeodomain-like superfamily protein	0	0
AT5G09540	74.9863	-1.06708	0.474817	-2.24736	0.024617	1	Chaperone DnaJ-domain superfamily protein	0	0
AT4G36220	407.107	-1.06699	0.498434	-2.14069	0.0322994	1	ferulic acid 5-hydroxylase 1	encodes ferulate 5-hydroxylase (F5H). Involved in lignin biosynthesis.	encodes ferulate 5-hydroxylase (F5H). Involved in lignin biosynthesis.
AT4G21350	476.613	-1.06654	0.501062	-2.12856	0.0332904	1	plant U-box 8	Encodes a U-box/ARM repeat protein required fore self-incompatibility.	Encodes a U-box/ARM repeat protein required fore self-incompatibility.
AT2G37710	714.248	-1.06653	0.468095	-2.27845	0.0226998	1	receptor lectin kinase	Induced in response to Salicylic acid.	Induced in response to Salicylic acid.
AT1G66130	128.904	-1.06631	0.494998	-2.15417	0.0312269	1	NAD(P)-binding Rossmann-fold superfamily protein	0	0
AT4G16620	615.722	-1.06119	0.496473	-2.13745	0.0325611	1	nodulin MtN21 /EamA-like transporter family protein	0	0
AT1G08170	1968.9	-1.06037	0.500396	-2.11906	0.0340858	1	Histone superfamily protein	0	0
AT1G30360	1492.2	-1.05986	0.476153	-2.22588	0.0260221	1	Early-responsive to dehydration stress protein (ERD4)	0	0
AT4G17550	2434.13	-1.05985	0.493549	-2.1474	0.0317617	1	Major facilitator superfamily protein	0	0
AT5G07030	66.4805	-1.05924	0.503608	-2.10331	0.0354388	1	Eukaryotic aspartyl protease family protein	0	0
AT3G48240	128.748	-1.05477	0.430562	-2.44975	0.0142957	1	Octicosapeptide/Phox/Bem1p family protein	0	0
AT4G12070	344.088	-1.0546	0.483357	-2.18182	0.029123	1	0	0	0
AT2G37920	197.493	-1.05394	0.433145	-2.43323	0.0149646	1	copper ion transmembrane transporters	0	0
AT1G77450	1794.54	-1.05252	0.503314	-2.09117	0.0365125	1	NAC domain containing protein 32	0	0
AT5G59820	520.787	-1.05176	0.481216	-2.18564	0.0288419	1	C2H2-type zinc finger family protein	Encodes a zinc finger protein involved in high light and cold acclimation. Overexpression of this putative transcription factor increases the expression level of 9 cold-responsive genes and represses the expression level of 15 cold-responsive genes, including CBF genes. Also, lines overexpressing this gene exhibits a small but reproducible increase in freeze tolerance. Because of the repression o…	Encodes a zinc finger protein involved in high light and cold acclimation. Overexpression of this putative transcription factor increases the expression level of 9 cold-responsive genes and represses the expression level of 15 cold-responsive genes, including CBF genes. Also, lines overexpressing this gene exhibits a small but reproducible increase in freeze tolerance. Because of the repression o…
AT3G61150	355.742	-1.05156	0.413701	-2.54183	0.0110274	1	homeodomain GLABROUS 1	Encodes a homeobox-leucine zipper family protein belonging to the HD-ZIP IV family.	Encodes a homeobox-leucine zipper family protein belonging to the HD-ZIP IV family.
AT1G62420	698.596	-1.04939	0.473756	-2.21505	0.0267564	1	Protein of unknown function (DUF506)	0	0
AT5G17850	1542.52	-1.04718	0.482586	-2.16993	0.0300119	1	Sodium/calcium exchanger family protein	0	0
AT5G15260	743.877	-1.04695	0.444673	-2.35443	0.0185513	1	Ribosomal protein L34e superfamily protein	0	0
AT5G08139	727.221	-1.04594	0.455589	-2.2958	0.021687	1	RING/U-box superfamily protein	0	0
AT4G15610	104.646	-1.0451	0.502028	-2.08175	0.037365	1	Uncharacterised protein family (UPF0497)	0	0
AT4G16600	9.79799	-1.04307	0.489143	-2.13246	0.0329694	1	Nucleotide-diphospho-sugar transferases superfamily protein	0	0
AT3G11410	2656.11	-1.04253	0.473722	-2.20073	0.0277552	1	protein phosphatase 2CA	Encodes protein phosphatase 2C. Negative regulator of ABA signalling. Expressed in seeds during germination. mRNA up-regulated by drought and ABA.	Encodes protein phosphatase 2C. Negative regulator of ABA signalling. Expressed in seeds during germination. mRNA up-regulated by drought and ABA.
AT5G23790	85.3717	-1.0412	0.468554	-2.22215	0.0262729	1	galactinol synthase 5	0	0
AT2G38820	745.033	-1.03953	0.502412	-2.06908	0.0385388	1	Protein of unknown function (DUF506)	0	0
AT5G59570	920.845	-1.03237	0.430994	-2.39532	0.0166057	1	Homeodomain-like superfamily protein	0	0
AT3G63350	156.805	-1.02974	0.444027	-2.3191	0.0203895	1	winged-helix DNA-binding transcription factor family protein	member of Heat Stress Transcription Factor (Hsf) family	member of Heat Stress Transcription Factor (Hsf) family
AT1G04560	81726.6	-1.02973	0.501249	-2.05432	0.0399448	1	AWPM-19-like family protein	0	0
AT3G12350	581.438	-1.02724	0.459738	-2.23441	0.0254562	1	F-box family protein	0	0
AT1G25510	45.2762	-1.02695	0.498309	-2.06086	0.0393164	1	Eukaryotic aspartyl protease family protein	0	0
AT4G38250	1167.82	-1.02522	0.484014	-2.11815	0.0341621	1	Transmembrane amino acid transporter family protein	0	0
AT5G63860	4299.12	-1.02463	0.47739	-2.14632	0.0318476	1	Regulator of chromosome condensation (RCC1) family protein	UV-B-specific signaling component that orchestrates expression of a range of genes with vital UV-protective functions. Located in the nucleus and the cytosol. Associates with chromatin via histones. UV-B light promotes URV8 protein accumulation in the nucleus.	UV-B-specific signaling component that orchestrates expression of a range of genes with vital UV-protective functions. Located in the nucleus and the cytosol. Associates with chromatin via histones. UV-B light promotes URV8 protein accumulation in the nucleus.
AT5G44790	1794.05	-1.02341	0.398509	-2.56811	0.0102255	1	copper-exporting ATPase / responsive-to-antagonist 1 / copper-transporting ATPase (RAN1)	ATP dependent copper transporter vital for ethylene response pathway	ATP dependent copper transporter vital for ethylene response pathway
AT3G21800	99.699	-1.02339	0.495391	-2.06582	0.038845	1	UDP-glucosyl transferase 71B8	0	0
AT4G11570	1176.84	-1.02312	0.421796	-2.42564	0.0152815	1	Haloacid dehalogenase-like hydrolase (HAD) superfamily protein	0	0
AT1G74310	6921.7	-1.02166	0.411949	-2.48006	0.0131359	1	heat shock protein 101	Encodes ClpB1, which belongs to the Casein lytic proteinase/heat shock protein 100 (Clp/Hsp100) family. Involved in refolding of proteins which form aggregates under heat stress. Also known as AtHsp101. AtHsp101 is a cytosolic heat shock protein required for acclimation to high temperature.	Encodes ClpB1, which belongs to the Casein lytic proteinase/heat shock protein 100 (Clp/Hsp100) family. Involved in refolding of proteins which form aggregates under heat stress. Also known as AtHsp101. AtHsp101 is a cytosolic heat shock protein required for acclimation to high temperature.
AT1G20330	1568.27	-1.02039	0.48673	-2.09641	0.0360458	1	sterol methyltransferase 2	Encodes a sterol-C24-methyltransferases involved in sterol biosynthesis. Mutants display altered sterol composition, serrated petals and sepals and altered cotyledon vascular patterning as well as ectopic endoreduplication. This suggests that suppression of endoreduplication is important for petal morphogenesis and that normal sterol composition is required for this suppression.	Encodes a sterol-C24-methyltransferases involved in sterol biosynthesis. Mutants display altered sterol composition, serrated petals and sepals and altered cotyledon vascular patterning as well as ectopic endoreduplication. This suggests that suppression of endoreduplication is important for petal morphogenesis and that normal sterol composition is required for this suppression.
AT1G11790	43.7535	-1.01978	0.494809	-2.06096	0.0393067	1	arogenate dehydratase 1	Encodes a plastid-localized arogenate dehydratase involved in phenylalanine biosynthesis. Not less than six genes encoding ADT were identi&#64257;ed in the Arabidopsis genome: ADT1 [At1g11790]; ADT2 [At3g07630]; ADT3 [At2g27820]; ADT4 [At3g44720]; ADT5 [At5g22630]; and ADT6 [At1g08250].	Encodes a plastid-localized arogenate dehydratase involved in phenylalanine biosynthesis. Not less than six genes encoding ADT were identi&#64257;ed in the Arabidopsis genome: ADT1 [At1g11790]; ADT2 [At3g07630]; ADT3 [At2g27820]; ADT4 [At3g44720]; ADT5 [At5g22630]; and ADT6 [At1g08250].
AT4G37610	23.8453	-1.01969	0.482873	-2.11172	0.0347107	1	BTB and TAZ domain protein 5	BTB and TAZ domain protein. Located in cytoplasm and expressed in fruit, flower and leaves.	BTB and TAZ domain protein. Located in cytoplasm and expressed in fruit, flower and leaves.
AT1G05010	40.2148	-1.01913	0.494607	-2.06049	0.0393513	1	ethylene-forming enzyme	Encodes 1-aminocyclopropane-1-carboxylate oxidase	Encodes 1-aminocyclopropane-1-carboxylate oxidase
AT5G06760	19997.1	-1.01822	0.480144	-2.12065	0.0339512	1	Late Embryogenesis Abundant 4-5	Encodes LEA4-5, a member of the Late Embryogenesis Abundant (LEA) proteins which typically accumulate in response to low water availability conditions imposed during development or by the environment. Most of thediverse set of LEA proteins can be grouped according to properties such as high hydrophilicity and high content of glycine or other small amino acids in what has been termed hydrophilins.…	Encodes LEA4-5, a member of the Late Embryogenesis Abundant (LEA) proteins which typically accumulate in response to low water availability conditions imposed during development or by the environment. Most of thediverse set of LEA proteins can be grouped according to properties such as high hydrophilicity and high content of glycine or other small amino acids in what has been termed hydrophilins.…
AT2G18915	698.748	-1.01486	0.433128	-2.34309	0.0191247	1	LOV KELCH protein 2	encodes a member of F-box proteins that includes two other proteins in Arabidopsis (ZTL and FKF1). These proteins contain a unique structure containing a PAS domain at their N-terminus, an F-box motif, and 6 kelch repeats at their C-terminus. Overexpression results in arrhythmic phenotypes for a number of circadian clock outputs in both constant light and constant darkness, long hypocotyls under …	encodes a member of F-box proteins that includes two other proteins in Arabidopsis (ZTL and FKF1). These proteins contain a unique structure containing a PAS domain at their N-terminus, an F-box motif, and 6 kelch repeats at their C-terminus. Overexpression results in arrhythmic phenotypes for a number of circadian clock outputs in both constant light and constant darkness, long hypocotyls under …
AT1G36060	526.446	-1.01343	0.473344	-2.14099	0.0322747	1	Integrase-type DNA-binding superfamily protein	encodes a member of the DREB subfamily A-6 of ERF/AP2 transcription factor family. The protein contains one AP2 domain. There are 8 members in this subfamily including RAP2.4.	encodes a member of the DREB subfamily A-6 of ERF/AP2 transcription factor family. The protein contains one AP2 domain. There are 8 members in this subfamily including RAP2.4.
AT1G54115	824.271	-1.01233	0.460489	-2.19838	0.0279219	1	cation calcium exchanger 4	Involved in cation (Na and K) homeostasis.	Involved in cation (Na and K) homeostasis.
AT5G52420	7035.94	-1.01232	0.500448	-2.02283	0.0430905	1	0	0	0
AT3G14067	774.027	-1.01195	0.502672	-2.01315	0.0440993	1	Subtilase family protein	0	0
AT3G26000	1439.65	-1.01072	0.443369	-2.27963	0.0226297	1	Ribonuclease inhibitor	0	0
AT4G17840	2562.47	-1.00841	0.405346	-2.48777	0.0128546	1	0	0	0
AT2G32800	342.282	-1.0074	0.468008	-2.15252	0.0313565	1	protein kinase family protein	0	0
AT4G02410	135.851	-1.00733	0.490354	-2.0543	0.0399467	1	Concanavalin A-like lectin protein kinase family protein	0	0
AT1G57990	313.331	-1.00516	0.497372	-2.02094	0.043286	1	purine permease 18	Member of a family of proteins related to PUP1, a purine transporter. May be involved in the transport of purine and purine derivatives such as cytokinins, across the plasma membrane.	Member of a family of proteins related to PUP1, a purine transporter. May be involved in the transport of purine and purine derivatives such as cytokinins, across the plasma membrane.
AT4G19395	31.169	-1.00496	0.502092	-2.00154	0.0453346	1	MIR168/MIR168A; miRNA	Encodes a microRNA that targets AGO1. MicroRNAs are regulatory RNAs with a mature length of ~21-nucleotides that are processed from hairpin precursors by Dicer-like enzymes. MicroRNAs can negatively regulate gene expression by attenuating translation or by directing mRNA cleavage.Mature sequence: UCGCUUGGUGCAGGUCGGGAA	Encodes a microRNA that targets AGO1. MicroRNAs are regulatory RNAs with a mature length of ~21-nucleotides that are processed from hairpin precursors by Dicer-like enzymes. MicroRNAs can negatively regulate gene expression by attenuating translation or by directing mRNA cleavage.Mature sequence: UCGCUUGGUGCAGGUCGGGAA
AT3G50990	14.1231	-1.00494	0.478774	-2.09898	0.0358191	1	Peroxidase superfamily protein	0	0
AT1G05340	1162.71	-1.00487	0.484753	-2.07294	0.0381775	1	0	0	0
AT1G65730	1818.52	-1.00302	0.501831	-1.99872	0.0456391	1	YELLOW STRIPE like 7	Arabidopsis thaliana metal-nicotianamine transporter YSL4	Arabidopsis thaliana metal-nicotianamine transporter YSL4
AT4G16690	58.6577	-0.999141	0.47872	-2.08711	0.0368785	1	methyl esterase 16	Encodes a protein shown to have carboxylesterase activity, methyl IAA esterase activity, and methyl jasmonate esterase activity in vitro. This protein does not act on MeSA, MeGA4, or MEGA9 in vitro. Although MES16 is similar to MES17, a MeIAA hydrolase, two mes16 mutant lines (SALK_151578) and (SALK_139756) do not show altered sensitivity to MeIAA in root growth assays. MES16 transcripts appear t…	Encodes a protein shown to have carboxylesterase activity, methyl IAA esterase activity, and methyl jasmonate esterase activity in vitro. This protein does not act on MeSA, MeGA4, or MEGA9 in vitro. Although MES16 is similar to MES17, a MeIAA hydrolase, two mes16 mutant lines (SALK_151578) and (SALK_139756) do not show altered sensitivity to MeIAA in root growth assays. MES16 transcripts appear t…
AT2G16280	1417.17	-0.999113	0.462789	-2.15889	0.0308584	1	3-ketoacyl-CoA synthase 9	Encodes KCS9, a member of the 3-ketoacyl-CoA synthase family involved in the biosynthesis of VLCFA (very long chain fatty acids).	Encodes KCS9, a member of the 3-ketoacyl-CoA synthase family involved in the biosynthesis of VLCFA (very long chain fatty acids).
AT5G24600	197.064	-0.998934	0.450312	-2.21831	0.0265334	1	Protein of unknown function, DUF599	0	0
AT1G04660	4818.36	-0.997849	0.497912	-2.00407	0.0450628	1	glycine-rich protein	0	0
AT3G13110	1164.25	-0.995877	0.433787	-2.29577	0.0216888	1	serine acetyltransferase 2;2	Encodes a mitochondrial serine O-acetyltransferase involved in sulfur assimilation and cysteine biosynthesis. Expressed in the vascular system.	Encodes a mitochondrial serine O-acetyltransferase involved in sulfur assimilation and cysteine biosynthesis. Expressed in the vascular system.
AT5G45630	86.9843	-0.995568	0.497171	-2.00246	0.0452348	1	Protein of unknown function, DUF584	0	0
AT1G01250	88.0221	-0.994456	0.456809	-2.17696	0.0294834	1	Integrase-type DNA-binding superfamily protein	encodes a member of the DREB subfamily A-4 of ERF/AP2 transcription factor family. The protein contains one AP2 domain. There are 17 members in this subfamily including TINY.	encodes a member of the DREB subfamily A-4 of ERF/AP2 transcription factor family. The protein contains one AP2 domain. There are 17 members in this subfamily including TINY.
AT1G27990	5498.46	-0.993718	0.503643	-1.97306	0.0484885	1	0	0	0
AT1G29330	768.161	-0.990085	0.444214	-2.22885	0.025824	1	ER lumen protein retaining receptor family protein	Encodes a protein similar in sequence to animal and yeast endoplasmic reticulum retention signal receptor. This protein can functionally complement the yeast homologue. Transcript is detected in flower buds, stems, root, and leaves.	Encodes a protein similar in sequence to animal and yeast endoplasmic reticulum retention signal receptor. This protein can functionally complement the yeast homologue. Transcript is detected in flower buds, stems, root, and leaves.
AT1G80570	279.452	-0.987406	0.428223	-2.30582	0.0211206	1	RNI-like superfamily protein	0	0
AT1G55910	68.6648	-0.987321	0.495388	-1.99303	0.0462585	1	zinc transporter 11 precursor	member of Putative zinc transporter ZIP2 - like family	member of Putative zinc transporter ZIP2 - like family
AT1G47710	2008.83	-0.986735	0.416542	-2.36887	0.0178425	1	Serine protease inhibitor (SERPIN) family protein	0	0
AT3G24420	73.6555	-0.98571	0.503335	-1.95836	0.0501877	1	alpha/beta-Hydrolases superfamily protein	0	0
AT1G79910	44.5619	-0.985088	0.50337	-1.95698	0.0503493	1	Regulator of Vps4 activity in the MVB pathway protein	0	0
AT1G71960	131.784	-0.983954	0.496156	-1.98315	0.0473503	1	ATP-binding casette family G25	Encodes a plasma membrane localized ABC transporter involved in abscisic acid transport and responses.	Encodes a plasma membrane localized ABC transporter involved in abscisic acid transport and responses.
AT1G21000	9723.28	-0.983677	0.459271	-2.14182	0.0322079	1	PLATZ transcription factor family protein	0	0
AT3G52360	152.107	-0.981006	0.438008	-2.2397	0.0251105	1	0	0	0
AT5G27420	77.7979	-0.980953	0.498892	-1.96626	0.0492681	1	carbon/nitrogen insensitive 1	Encodes CNI1 (Carbon/Nitrogen Insensitive1) (also named as ATL31), a RING type ubiquitin ligase that functions in the Carbon/Nitrogen response for growth phase transition in Arabidopsis seedlings.	Encodes CNI1 (Carbon/Nitrogen Insensitive1) (also named as ATL31), a RING type ubiquitin ligase that functions in the Carbon/Nitrogen response for growth phase transition in Arabidopsis seedlings.
AT3G57020	6383.87	-0.980316	0.503261	-1.94793	0.0514233	1	Calcium-dependent phosphotriesterase superfamily protein	0	0
AT4G34740	2459.93	-0.979853	0.466875	-2.09875	0.0358389	1	GLN phosphoribosyl pyrophosphate amidotransferase 2	Encodes glutamine 5-phosphoribosylpyrophosphate amidotransferase. Mutants are deficient in leaf, but not cotyledon, plastid and palisade cell development. Mutants exhibit defective chloroplast development under non-low light, suggesting that the defect in chloroplast development is caused by photo-oxidative damage.	Encodes glutamine 5-phosphoribosylpyrophosphate amidotransferase. Mutants are deficient in leaf, but not cotyledon, plastid and palisade cell development. Mutants exhibit defective chloroplast development under non-low light, suggesting that the defect in chloroplast development is caused by photo-oxidative damage.
AT3G21750	196.454	-0.979433	0.475567	-2.05951	0.0394456	1	UDP-glucosyl transferase 71B1	Encodes a glucosyltransferase that can attach glucose to a number of hydroxylated phenolic compounds as well as quercetins in vitro	Encodes a glucosyltransferase that can attach glucose to a number of hydroxylated phenolic compounds as well as quercetins in vitro
AT3G15630	38.7719	-0.978279	0.497745	-1.96542	0.0493655	1	0	0	0
AT1G76490	4510.67	-0.977041	0.459461	-2.12649	0.0334621	1	hydroxy methylglutaryl CoA reductase 1	Encodes a 3-hydroxy-3-methylglutaryl coenzyme A reductase, which is involved in melavonate biosynthesis and performs the first committed step in isoprenoid biosynthesis. Expression is activated in dark in leaf tissue but not controlled by light in the root (confine	Encodes a 3-hydroxy-3-methylglutaryl coenzyme A reductase, which is involved in melavonate biosynthesis and performs the first committed step in isoprenoid biosynthesis. Expression is activated in dark in leaf tissue but not controlled by light in the root (confine
AT1G07410	33.7013	-0.976397	0.485572	-2.01082	0.0443446	1	RAB GTPase homolog A2B	0	0
AT2G22240	4074.01	-0.975676	0.503534	-1.93766	0.0526652	1	myo-inositol-1-phosphate synthase 2	** Referred to as MIPS1 in Mitsuhashi et al 2008. Myo-inositol-1-phosphate synthase isoform 2. Expressed in leaf, root and silique. Immunolocalization experiments with an antibody recognizing MIPS1, MIPS2, and MIPS3 showed endosperm localization.	** Referred to as MIPS1 in Mitsuhashi et al 2008. Myo-inositol-1-phosphate synthase isoform 2. Expressed in leaf, root and silique. Immunolocalization experiments with an antibody recognizing MIPS1, MIPS2, and MIPS3 showed endosperm localization.
AT3G18570	3472.41	-0.973216	0.497499	-1.95622	0.0504394	1	Oleosin family protein	0	0
AT5G67310	6.36642	-0.972925	0.450001	-2.16205	0.0306143	1	cytochrome P450, family 81, subfamily G, polypeptide 1	member of CYP81G	member of CYP81G
AT1G31470	219.678	-0.971981	0.49575	-1.96063	0.0499225	1	Major facilitator superfamily protein	0	0
AT1G13740	501.499	-0.971196	0.43571	-2.229	0.025814	1	ABI five binding protein 2	Encodes a member of a small plant-specific gene family whose members interact with ABI5 and appear to be involved in mediating stress responses. AFP2 mutants affect a number of ABA mediated processes such as germination and response to osmotic and sugar stress. AFP2 nuclear localization is stress dependent.	Encodes a member of a small plant-specific gene family whose members interact with ABI5 and appear to be involved in mediating stress responses. AFP2 mutants affect a number of ABA mediated processes such as germination and response to osmotic and sugar stress. AFP2 nuclear localization is stress dependent.
AT1G74710	97.5984	-0.970644	0.503082	-1.92939	0.053682	1	ADC synthase superfamily protein	Encodes a protein with isochorismate synthase activity. Mutants fail to accumulate salicylic acid. Its function may be redundant with that of ICS2 (AT1G18870).	Encodes a protein with isochorismate synthase activity. Mutants fail to accumulate salicylic acid. Its function may be redundant with that of ICS2 (AT1G18870).
AT1G71340	1237.31	-0.970629	0.480252	-2.02108	0.0432714	1	PLC-like phosphodiesterases superfamily protein	0	0
AT1G55190	1413.49	-0.969646	0.466274	-2.07956	0.0375659	1	PRA1 (Prenylated rab acceptor) family protein	0	0
AT5G18390	174.438	-0.968893	0.469852	-2.06213	0.0391958	1	Pentatricopeptide repeat (PPR) superfamily protein	0	0
AT1G11360	1277.79	-0.968197	0.472808	-2.04776	0.0405837	1	Adenine nucleotide alpha hydrolases-like superfamily protein	0	0
AT1G50040	430.736	-0.968069	0.4761	-2.03333	0.0420194	1	Protein of unknown function (DUF1005)	0	0
AT5G39530	66.6532	-0.964214	0.502418	-1.91915	0.0549658	1	Protein of unknown function (DUF1997)	0	0
AT3G63060	12.4896	-0.963634	0.484462	-1.98908	0.0466926	1	EID1-like 3	0	0
AT5G44260	561.734	-0.961921	0.491678	-1.95641	0.0504175	1	Zinc finger C-x8-C-x5-C-x3-H type family protein	0	0
AT4G23990	806.647	-0.961882	0.500715	-1.92102	0.0547295	1	cellulose synthase like G3	encodes a protein similar to cellulose synthase	encodes a protein similar to cellulose synthase
AT5G25930	24.6237	-0.961286	0.50326	-1.91012	0.0561181	1	Protein kinase family protein with leucine-rich repeat domain	0	0
AT5G25350	7007.92	-0.961015	0.503329	-1.90932	0.0562209	1	EIN3-binding F box protein 2	Arabidopsis thaliana EIN3-binding F-box protein 2 (EBF2) mRNA. Part of the SCF complex, it is located in the nucleus and is involved in the ethylene-response pathway.	Arabidopsis thaliana EIN3-binding F-box protein 2 (EBF2) mRNA. Part of the SCF complex, it is located in the nucleus and is involved in the ethylene-response pathway.
AT1G68460	152.184	-0.960525	0.503555	-1.90749	0.0564575	1	isopentenyltransferase 1	Encodes a putative adenylate isopentenyltransferase. It catalyzes the formation of isopentenyladenosine 5'-monophosphate (iPMP) from AMP and dimethylallylpyrophosphate (DMAPP), but it has a lower Km for ADP and likely works using ADP or ATP in plants. It is involved in cytokinin biosynthesis.	Encodes a putative adenylate isopentenyltransferase. It catalyzes the formation of isopentenyladenosine 5'-monophosphate (iPMP) from AMP and dimethylallylpyrophosphate (DMAPP), but it has a lower Km for ADP and likely works using ADP or ATP in plants. It is involved in cytokinin biosynthesis.
AT1G21410	666.177	-0.960459	0.450455	-2.1322	0.0329906	1	F-box/RNI-like superfamily protein	AtSKP2;1 is a homolog of human SKP2, the human F-box protein that recruits E2F1. Contains an F-box motif at the N-terminal region and a C-terminal Leu-rich repeat domain. Forms part of an E3-ubiquitin-ligase SCF (Skp1, cullin, F-box) complex and recruits phosphorylated AtE2Fc, a transcriptional factor that might play a role in cell division and during the transition from skotomorphogenesis to pho…	AtSKP2;1 is a homolog of human SKP2, the human F-box protein that recruits E2F1. Contains an F-box motif at the N-terminal region and a C-terminal Leu-rich repeat domain. Forms part of an E3-ubiquitin-ligase SCF (Skp1, cullin, F-box) complex and recruits phosphorylated AtE2Fc, a transcriptional factor that might play a role in cell division and during the transition from skotomorphogenesis to pho…
AT5G07500	52.6128	-0.96016	0.503285	-1.90779	0.0564188	1	Zinc finger C-x8-C-x5-C-x3-H type family protein	Encodes an embryo-specific zinc finger transcription factor required for heart-stage embryo formation.	Encodes an embryo-specific zinc finger transcription factor required for heart-stage embryo formation.
AT4G29905	26.6866	-0.958736	0.459	-2.08875	0.0367301	1	0	0	0
AT3G26480	87.5035	-0.95813	0.503134	-1.90432	0.0568681	1	Transducin family protein / WD-40 repeat family protein	0	0
AT4G01870	1206.19	-0.957576	0.476278	-2.01054	0.044374	1	tolB protein-related	0	0
AT3G51820	40.296	-0.957184	0.50342	-1.90136	0.0572543	1	UbiA prenyltransferase family protein	Encodes a protein with chlorophyll synthase activity. This enzyme has been shown to perform the esterification of chlorophyllide (a and b), the last step of chlorophyll biosynthesis. Although it can use either geranylgeranyl pyrophosphate (GGPP) or phytyl pyrophosphate (PhyPP) as substrates, the esterification reaction was faster with GGPP than with PhyPP.	Encodes a protein with chlorophyll synthase activity. This enzyme has been shown to perform the esterification of chlorophyllide (a and b), the last step of chlorophyll biosynthesis. Although it can use either geranylgeranyl pyrophosphate (GGPP) or phytyl pyrophosphate (PhyPP) as substrates, the esterification reaction was faster with GGPP than with PhyPP.
AT2G43710	804.504	-0.957053	0.466359	-2.05218	0.0401523	1	Plant stearoyl-acyl-carrier-protein desaturase family protein	Encodes a stearoyl-ACP desaturase, involved in fatty acid desaturation. The ssi2 mutants have increased 18:0 and reduced 18:1 fatty acids. Exogenous application of glycerol to wild type plants mimics the ssi2 mutant phenotype. The altered 18:1 fatty acid content in the ssi2 mutants has an impact on SA- and JA-mediated defense signaling. ssi2 mutants resulted in hyper-resistance to green peach aph…	Encodes a stearoyl-ACP desaturase, involved in fatty acid desaturation. The ssi2 mutants have increased 18:0 and reduced 18:1 fatty acids. Exogenous application of glycerol to wild type plants mimics the ssi2 mutant phenotype. The altered 18:1 fatty acid content in the ssi2 mutants has an impact on SA- and JA-mediated defense signaling. ssi2 mutants resulted in hyper-resistance to green peach aph…
AT1G56600	1432.66	-0.957013	0.502323	-1.90517	0.0567575	1	galactinol synthase 2	0	0
AT1G07420	911.622	-0.956444	0.498056	-1.92036	0.0548129	1	sterol 4-alpha-methyl-oxidase 2-1	Arabidopsis thaliana sterol 4-alpha-methyl-oxidase mRNA	Arabidopsis thaliana sterol 4-alpha-methyl-oxidase mRNA
AT4G25570	99.967	-0.956363	0.438133	-2.18281	0.0290497	1	Cytochrome b561/ferric reductase transmembrane protein family	Encodes cytochrome b561.	Encodes cytochrome b561.
AT3G06125	1111.04	-0.956165	0.455461	-2.09934	0.0357873	1	other RNA	Unknown gene	Unknown gene
AT2G29380	2903.34	-0.955277	0.452785	-2.10978	0.0348773	1	highly ABA-induced PP2C gene 3	0	0
AT5G44860	1471.1	-0.954096	0.48516	-1.96656	0.0492339	1	0	0	0
AT1G78070	2397.78	-0.953638	0.450053	-2.11895	0.0340951	1	Transducin/WD40 repeat-like superfamily protein	0	0
AT1G71880	46.102	-0.952742	0.492986	-1.93259	0.0532862	1	sucrose-proton symporter 1	Sucrose transporter gene induced in response to nematodes; member of Sucrose-proton symporter family.	Sucrose transporter gene induced in response to nematodes; member of Sucrose-proton symporter family.
AT1G22370	294.81	-0.952235	0.430703	-2.21088	0.027044	1	UDP-glucosyl transferase 85A5	0	0
AT3G03620	1078.49	-0.951857	0.403293	-2.36021	0.0182644	1	MATE efflux family protein	0	0
AT3G29360	1298.85	-0.951427	0.484101	-1.96535	0.049374	1	UDP-glucose 6-dehydrogenase family protein	0	0
AT1G35516	4085.27	-0.950626	0.447361	-2.12497	0.0335895	1	myb-like transcription factor family protein	0	0
AT5G47560	321.755	-0.950569	0.429909	-2.21109	0.0270293	1	tonoplast dicarboxylate transporter	Encodes a tonoplast malate/fumarate transporter.	Encodes a tonoplast malate/fumarate transporter.
AT5G07360	4170.29	-0.950517	0.502857	-1.89023	0.0587269	1	Amidase family protein	0	0
AT3G13510	84.7611	-0.950089	0.503004	-1.88883	0.0589148	1	Protein of Unknown Function (DUF239)	0	0
AT5G51760	6745.19	-0.949496	0.46276	-2.05181	0.0401882	1	Protein phosphatase 2C family protein	Encodes AHG1 (ABA-hypersensitive germination 1), a putative protein phosphatase 2C (PP2C). Expressed in seeds. AHG1 functions in seed development and germination.	Encodes AHG1 (ABA-hypersensitive germination 1), a putative protein phosphatase 2C (PP2C). Expressed in seeds. AHG1 functions in seed development and germination.
AT3G52400	26.1239	-0.949124	0.503121	-1.88647	0.0592311	1	syntaxin of plants 122	syntaxin protein, involved in the negative regulation of defense pathways such as programmed cell death, salicylic acid signalling pathway, jasmonic acid signalling pathway	syntaxin protein, involved in the negative regulation of defense pathways such as programmed cell death, salicylic acid signalling pathway, jasmonic acid signalling pathway
AT4G30110	27.2223	-0.948126	0.456289	-2.0779	0.0377181	1	heavy metal atpase 2	encodes a protein similar to Zn-ATPase, a P1B-type ATPases transport zinc	encodes a protein similar to Zn-ATPase, a P1B-type ATPases transport zinc
AT5G21920	275.303	-0.947946	0.483319	-1.96132	0.0498412	1	YGGT family protein	0	0
AT4G04870	1251.85	-0.947264	0.454424	-2.08454	0.0371112	1	cardiolipin synthase	Encodes a protein with cardiolipin synthase activity that is localized to the mitochondiria.	Encodes a protein with cardiolipin synthase activity that is localized to the mitochondiria.
AT5G55960	436.193	-0.947008	0.489016	-1.93656	0.0527993	1	0	0	0
AT3G54366	1892.92	-0.94688	0.468049	-2.02304	0.0430695	1	0	Unknown gene	Unknown gene
AT2G32540	39.6165	-0.946679	0.503537	-1.88006	0.0601	1	cellulose synthase-like B4	encodes a gene similar to cellulose synthase	encodes a gene similar to cellulose synthase
AT5G02840	727.104	-0.946635	0.358835	-2.63808	0.00833767	1	LHY/CCA1-like 1	CCA1 and LHY colocalize in the nucleus and form heterodimers in vivo. CCA1 and LHY function synergistically in regulating circadian rhythms of Arabidopsis.	CCA1 and LHY colocalize in the nucleus and form heterodimers in vivo. CCA1 and LHY function synergistically in regulating circadian rhythms of Arabidopsis.
AT4G34881	625.421	-0.94572	0.50335	-1.87885	0.0602649	1	0	0	0
AT5G27280	292.249	-0.945575	0.450755	-2.09776	0.0359264	1	Zim17-type zinc finger protein	0	0
AT5G66080	584.348	-0.945185	0.501094	-1.88624	0.0592623	1	Protein phosphatase 2C family protein	0	0
AT1G23090	173.247	-0.945035	0.451561	-2.09282	0.0363656	1	sulfate transporter 91	Encodes AST91 mRNA for sulfate transporter.	Encodes AST91 mRNA for sulfate transporter.
AT5G10770	80.9091	-0.944783	0.503641	-1.8759	0.0606684	1	Eukaryotic aspartyl protease family protein	0	0
AT5G01720	492.188	-0.944556	0.439691	-2.14823	0.0316958	1	RNI-like superfamily protein	0	0
AT3G20830	32.0659	-0.940771	0.501675	-1.87526	0.0607568	1	AGC (cAMP-dependent, cGMP-dependent and protein kinase C) kinase family protein	0	0
AT5G41800	659.899	-0.940322	0.497543	-1.88993	0.0587672	1	Transmembrane amino acid transporter family protein	0	0
AT1G70370	44.4244	-0.937654	0.502249	-1.86691	0.0619143	1	polygalacturonase 2	0	0
AT4G18380	320.403	-0.936056	0.447829	-2.09021	0.0365988	1	F-box family protein	0	0
AT2G44700	105.205	-0.935376	0.475384	-1.96762	0.0491118	1	Galactose oxidase/kelch repeat superfamily protein	0	0
AT5G51380	310.715	-0.934931	0.457764	-2.04239	0.041113	1	RNI-like superfamily protein	0	0
AT5G61820	1990.87	-0.93484	0.390783	-2.39222	0.0167466	1	0	0	0
AT3G06780	348.384	-0.934628	0.424645	-2.20096	0.0277385	1	glycine-rich protein	0	0
AT5G63100	140.689	-0.933928	0.445884	-2.09455	0.0362108	1	S-adenosyl-L-methionine-dependent methyltransferases superfamily protein	0	0
AT1G74790	950.218	-0.933343	0.399112	-2.33855	0.0193587	1	catalytics	0	0
AT1G30200	914.903	-0.933264	0.391055	-2.38653	0.0170083	1	F-box family protein	0	0
AT5G64410	183.491	-0.932449	0.477479	-1.95286	0.0508365	1	oligopeptide transporter 4	oligopeptide transporter	oligopeptide transporter
AT2G29550	555.726	-0.932412	0.394537	-2.3633	0.0181128	1	tubulin beta-7 chain	Encodes a beta-tubulin that is expressed in leaves, roots and flowers.	Encodes a beta-tubulin that is expressed in leaves, roots and flowers.
AT1G48990	2938.26	-0.932277	0.503407	-1.85193	0.0640353	1	Oleosin family protein	0	0
AT4G34620	6390.75	-0.931587	0.468589	-1.98807	0.0468042	1	small subunit ribosomal protein 16	Encodes ribosomal protein S16, has embryo-defective lethal mutant phenotype	Encodes ribosomal protein S16, has embryo-defective lethal mutant phenotype
AT1G15700	325.824	-0.930694	0.435977	-2.13473	0.0327829	1	ATPase, F1 complex, gamma subunit protein	One of two genes that encode the gamma subunit of Arabidopsis chloroplast ATP synthase. It is thought to be involved in the regulation of the ATP synthase activity.	One of two genes that encode the gamma subunit of Arabidopsis chloroplast ATP synthase. It is thought to be involved in the regulation of the ATP synthase activity.
AT3G13720	706.637	-0.929634	0.481389	-1.93115	0.0534649	1	PRA1 (Prenylated rab acceptor) family protein	0	0
AT4G24805	455.958	-0.929043	0.488566	-1.90157	0.0572273	1	S-adenosyl-L-methionine-dependent methyltransferases superfamily protein	0	0
AT1G71250	173.834	-0.928828	0.495902	-1.87301	0.0610676	1	GDSL-like Lipase/Acylhydrolase superfamily protein	0	0
AT5G48930	1165.57	-0.928626	0.47658	-1.94852	0.0513529	1	hydroxycinnamoyl-CoA shikimate/quinate hydroxycinnamoyl transferase	At5g48930 has been shown to encode for the hydroxycinnamoyl-Coenzyme A shikimate/quinate hydroxycinnamoyltransferase (HCT) both synthesizing and catabolizing the hydroxycinnamoylesters (coumaroyl/caffeoyl shikimate and quinate) involved in the phenylpropanoid pathway. Influence on the accumulation of flavonoids which in turn inhibit auxin transport and reduce plant growth.	At5g48930 has been shown to encode for the hydroxycinnamoyl-Coenzyme A shikimate/quinate hydroxycinnamoyltransferase (HCT) both synthesizing and catabolizing the hydroxycinnamoylesters (coumaroyl/caffeoyl shikimate and quinate) involved in the phenylpropanoid pathway. Influence on the accumulation of flavonoids which in turn inhibit auxin transport and reduce plant growth.
AT2G25964	406.533	-0.928603	0.372673	-2.49174	0.012712	1	0	0	0
AT5G49440	7253.62	-0.928008	0.440986	-2.10439	0.0353441	1	0	0	0
AT4G32300	2030.15	-0.926759	0.423751	-2.18704	0.0287399	1	S-domain-2 5	0	0
AT1G76130	224.719	-0.924934	0.480552	-1.92473	0.0542629	1	alpha-amylase-like 2	alpha-amylase, putative / 1,4-alpha-D-glucan glucanohydrolase, putative, strong similarity to alpha-amylase GI:7532799 from (Malus x domestica);contains Pfam profile PF00128: Alpha amylase, catalytic domain. Predicted to be secreted based on SignalP analysis.	alpha-amylase, putative / 1,4-alpha-D-glucan glucanohydrolase, putative, strong similarity to alpha-amylase GI:7532799 from (Malus x domestica);contains Pfam profile PF00128: Alpha amylase, catalytic domain. Predicted to be secreted based on SignalP analysis.
AT3G16420	126.005	-0.923892	0.503592	-1.8346	0.0665645	1	PYK10-binding protein 1	The PBP1(PYK10-binding protein 1) assists the PYK10 (beta-glucosidase complex) in its activity and may act like a molecular chaperone that facilitates the correct polymerization of PYK10, when tissues are damaged and subcellular structures are destroyed by pests.	The PBP1(PYK10-binding protein 1) assists the PYK10 (beta-glucosidase complex) in its activity and may act like a molecular chaperone that facilitates the correct polymerization of PYK10, when tissues are damaged and subcellular structures are destroyed by pests.
AT3G51420	123.067	-0.923171	0.500255	-1.8454	0.0649791	1	strictosidine synthase-like 4	Although this enzyme is predicted to encode a strictosidine synthase (SS), it lacks a conserved catalytic glutamate residue found in active SS enzymes and it is not expected to have SS activity.	Although this enzyme is predicted to encode a strictosidine synthase (SS), it lacks a conserved catalytic glutamate residue found in active SS enzymes and it is not expected to have SS activity.
AT1G16770	793.299	-0.922588	0.503474	-1.83245	0.066885	1	0	0	0
AT5G23050	571.571	-0.922527	0.368864	-2.501	0.0123845	1	acyl-activating enzyme 17	0	0
AT3G46550	22.0718	-0.921438	0.502822	-1.83254	0.0668717	1	Fasciclin-like arabinogalactan family protein	Isolated in a screen for salt hypersensitive mutants. Mutants have thinner cell walls, abnormal siliques and root growth is inhibited under salt stress. The gene has similarity to arabinogalactan proteins and domains associated with cell adhesion.	Isolated in a screen for salt hypersensitive mutants. Mutants have thinner cell walls, abnormal siliques and root growth is inhibited under salt stress. The gene has similarity to arabinogalactan proteins and domains associated with cell adhesion.
AT2G27820	103.779	-0.920502	0.489895	-1.87898	0.0602472	1	prephenate dehydratase 1	Encodes a plastid-localized arogenate dehydratase involved in phenylalanine biosynthesis. Not less than six genes encoding ADT were identi&#64257;ed in the Arabidopsis genome: ADT1 [At1g11790]; ADT2 [At3g07630]; ADT3 [At2g27820]; ADT4 [At3g44720]; ADT5 [At5g22630]; and ADT6 [At1g08250].	Encodes a plastid-localized arogenate dehydratase involved in phenylalanine biosynthesis. Not less than six genes encoding ADT were identi&#64257;ed in the Arabidopsis genome: ADT1 [At1g11790]; ADT2 [At3g07630]; ADT3 [At2g27820]; ADT4 [At3g44720]; ADT5 [At5g22630]; and ADT6 [At1g08250].
AT1G47530	4034.99	-0.920414	0.465085	-1.97902	0.0478135	1	MATE efflux family protein	0	0
AT5G55470	672.306	-0.920273	0.470494	-1.95597	0.0504688	1	Na+/H+ (sodium hydrogen) exchanger 3	member of Sodium proton exchanger family	member of Sodium proton exchanger family
AT3G22890	5909.32	-0.919253	0.402542	-2.28362	0.0223937	1	ATP sulfurylase 1	encodes ATP sulfurylase, the first enzyme in the sulfate assimilation pathway of Arabidopsis.	encodes ATP sulfurylase, the first enzyme in the sulfate assimilation pathway of Arabidopsis.
AT3G07390	559.511	-0.918356	0.478032	-1.92112	0.0547168	1	auxin-responsive family protein	isolated from differential screening of a cDNA library from auxin-treated root culture. sequence does not show homology to any known proteins and is predicted to be extracellular.	isolated from differential screening of a cDNA library from auxin-treated root culture. sequence does not show homology to any known proteins and is predicted to be extracellular.
AT5G14120	3823.44	-0.918227	0.479958	-1.91314	0.0557303	1	Major facilitator superfamily protein	0	0
AT1G54870	184107	-0.918163	0.502441	-1.8274	0.0676389	1	NAD(P)-binding Rossmann-fold superfamily protein	0	0
AT1G28380	329.484	-0.917967	0.415727	-2.2081	0.0272372	1	MAC/Perforin domain-containing protein	This gene is predicted to encode a protein involved in negatively regulating salicylic acid-related defense responses and cell death programs. nsl1 mutants develop necrotic lesions spontaneously and show other features of a defense response, such as higher levels of SA and disease resistance-related transcripts, in the absence of a biotic stimulus. The NSL1 protein is predicted to have a MACPF do…	This gene is predicted to encode a protein involved in negatively regulating salicylic acid-related defense responses and cell death programs. nsl1 mutants develop necrotic lesions spontaneously and show other features of a defense response, such as higher levels of SA and disease resistance-related transcripts, in the absence of a biotic stimulus. The NSL1 protein is predicted to have a MACPF do…
AT2G21100	23.5411	-0.917425	0.503391	-1.82249	0.0683803	1	Disease resistance-responsive (dirigent-like protein) family protein	0	0
AT1G64840	1897.07	-0.916082	0.48028	-1.90739	0.0564697	1	Protein of unknown function (DUF295)	0	0
AT1G65720	3224.3	-0.915991	0.481299	-1.90317	0.0570188	1	0	0	0
AT3G48360	239.508	-0.915171	0.470376	-1.94561	0.0517011	1	BTB and TAZ domain protein 2	encodes a protein (BT2) that is an essential component of the TAC1-mediated telomerase activation pathway. Acts redundantly with BT3 and BT1 during female gametophyte development and with BT3 during male gametophyte development. BT2 also mediates multiple responses to nutrients, stresses, and hormones.	encodes a protein (BT2) that is an essential component of the TAC1-mediated telomerase activation pathway. Acts redundantly with BT3 and BT1 during female gametophyte development and with BT3 during male gametophyte development. BT2 also mediates multiple responses to nutrients, stresses, and hormones.
AT1G25422	306.951	-0.915158	0.503512	-1.81755	0.0691327	1	0	0	0
AT4G40065	77.1736	-0.914698	0.493197	-1.85463	0.0636493	1	other RNA	0	0
AT1G24170	266.773	-0.914456	0.477047	-1.91691	0.0552495	1	Nucleotide-diphospho-sugar transferases superfamily protein	Encodes a protein with putative galacturonosyltransferase activity.	Encodes a protein with putative galacturonosyltransferase activity.
AT4G37250	231.757	-0.913353	0.43688	-2.09063	0.0365615	1	Leucine-rich repeat protein kinase family protein	0	0
AT1G33590	96.9899	-0.913159	0.464759	-1.9648	0.0494375	1	Leucine-rich repeat (LRR) family protein	0	0
AT3G54900	794.715	-0.912397	0.48634	-1.87605	0.0606487	1	CAX interacting protein 1	A.thaliana PICOT protein.It activates CAX1 gene Calcium transport activity.In other organisms, PICOT proteins appear to play a negative regulatory role in cellular stress responses.	A.thaliana PICOT protein.It activates CAX1 gene Calcium transport activity.In other organisms, PICOT proteins appear to play a negative regulatory role in cellular stress responses.
AT5G17700	396.257	-0.911981	0.39352	-2.31749	0.0204768	1	MATE efflux family protein	0	0
AT1G01580	175.818	-0.910014	0.501832	-1.81339	0.0697724	1	ferric reduction oxidase 2	Encodes the low-iron-inducible ferric chelate reductase responsible for reduction of iron at the root surface. It is likely to be the major Fe(III) chelate reductase in Arabidopsis iron metabolism. Coordinately regulated with IRT1, the major transporter responsible for high-affinity iron uptake from the soil, at both transcriptional and posttranscriptional levels. Steady state mRNA levels are reg…	Encodes the low-iron-inducible ferric chelate reductase responsible for reduction of iron at the root surface. It is likely to be the major Fe(III) chelate reductase in Arabidopsis iron metabolism. Coordinately regulated with IRT1, the major transporter responsible for high-affinity iron uptake from the soil, at both transcriptional and posttranscriptional levels. Steady state mRNA levels are reg…
AT1G19770	768.776	-0.909286	0.462826	-1.96464	0.0494559	1	purine permease 14	Member of a family of proteins related to PUP1, a purine transporter. May be involved in the transport of purine and purine derivatives such as cytokinins, across the plasma membrane.	Member of a family of proteins related to PUP1, a purine transporter. May be involved in the transport of purine and purine derivatives such as cytokinins, across the plasma membrane.
AT5G60680	377.301	-0.908799	0.39853	-2.28038	0.0225854	1	Protein of unknown function, DUF584	0	0
AT4G12250	615.291	-0.908175	0.464305	-1.95599	0.0504662	1	UDP-D-glucuronate 4-epimerase 5	UDP-D-glucuronate 4-epimerase	UDP-D-glucuronate 4-epimerase
AT5G27320	558.818	-0.906917	0.484896	-1.87033	0.0614377	1	alpha/beta-Hydrolases superfamily protein	Encodes a gibberellin (GA) receptor ortholog of the rice GA receptor gene (OsGID1). Has GA-binding activity, showing higher affinity to GA4. Interacts with DELLA proteins in vivo in the presence of GA4.	Encodes a gibberellin (GA) receptor ortholog of the rice GA receptor gene (OsGID1). Has GA-binding activity, showing higher affinity to GA4. Interacts with DELLA proteins in vivo in the presence of GA4.
AT2G24180	553.829	-0.905175	0.412814	-2.1927	0.0283293	1	cytochrome p450 71b6	cytochrome P450 monooxygenase	cytochrome P450 monooxygenase
AT4G05020	1268.61	-0.904962	0.411934	-2.19686	0.0280303	1	NAD(P)H dehydrogenase B2	0	0
AT3G01170	1279.69	-0.904877	0.391863	-2.30917	0.0209343	1	Ribosomal protein L34e superfamily protein	0	0
AT2G02220	1300.09	-0.903584	0.41527	-2.1759	0.029563	1	phytosulfokin receptor 1	Encodes a protein interacting with phytosulfokine, a five amino acid sulfated peptide (YIYTQ).	Encodes a protein interacting with phytosulfokine, a five amino acid sulfated peptide (YIYTQ).
AT5G21020	40551.9	-0.903311	0.428844	-2.10639	0.0351709	1	0	0	0
AT2G16760	60.208	-0.902368	0.494043	-1.8265	0.0677755	1	Calcium-dependent phosphotriesterase superfamily protein	0	0
AT1G27130	541.613	-0.900527	0.444902	-2.0241	0.0429595	1	glutathione S-transferase tau 13	Encodes glutathione transferase belonging to the tau class of GSTs. Naming convention according to Wagner et al. (2002).	Encodes glutathione transferase belonging to the tau class of GSTs. Naming convention according to Wagner et al. (2002).
AT1G49660	141.124	-0.900236	0.489384	-1.83953	0.0658375	1	carboxyesterase 5	Encodes a protein with carboxylesterase whose activity was tested using pNA.	Encodes a protein with carboxylesterase whose activity was tested using pNA.
AT1G04830	869.3	-0.900082	0.387695	-2.32162	0.0202533	1	Ypt/Rab-GAP domain of gyp1p superfamily protein	0	0
AT3G10300	1511.52	-0.898675	0.446133	-2.01437	0.0439711	1	Calcium-binding EF-hand family protein	0	0
AT5G11230	583.16	-0.89782	0.487016	-1.84351	0.0652543	1	Nucleotide-sugar transporter family protein	0	0
AT3G15210	468.519	-0.897632	0.48001	-1.87003	0.0614798	1	ethylene responsive element binding factor 4	Encodes a member of the ERF (ethylene response factor) subfamily B-1 of ERF/AP2 transcription factor family (ATERF-4). The protein contains one AP2 domain. Acts as a negative regulator of JA-responsive defense gene expression and resistance to the necrotrophic fungal pathogen Fusarium oxysporum and antagonizes JA inhibition of root elongation.	Encodes a member of the ERF (ethylene response factor) subfamily B-1 of ERF/AP2 transcription factor family (ATERF-4). The protein contains one AP2 domain. Acts as a negative regulator of JA-responsive defense gene expression and resistance to the necrotrophic fungal pathogen Fusarium oxysporum and antagonizes JA inhibition of root elongation.
AT3G17860	1494.76	-0.897226	0.460103	-1.95005	0.0511698	1	jasmonate-zim-domain protein 3	JAZs are direct targets of the SCFCOI1 E3 ubiquitin-ligase and JA treatment induces their proteasome-mediated degradation. Furthermore, JAI3 negatively regulates the key transcriptional activator of JA responses, AtMYC2. The C-terminal portion of JAZ3, including the Jas domain, appears to be important for JAZ3-COI1 binding in the presence of coronatine.	JAZs are direct targets of the SCFCOI1 E3 ubiquitin-ligase and JA treatment induces their proteasome-mediated degradation. Furthermore, JAI3 negatively regulates the key transcriptional activator of JA responses, AtMYC2. The C-terminal portion of JAZ3, including the Jas domain, appears to be important for JAZ3-COI1 binding in the presence of coronatine.
AT3G08940	323.043	-0.897174	0.439204	-2.04273	0.0410796	1	light harvesting complex photosystem II	Lhcb4.2 protein (Lhcb4.2, protein involved in the light harvesting complex of photosystem II	Lhcb4.2 protein (Lhcb4.2, protein involved in the light harvesting complex of photosystem II
AT2G18170	1037.7	-0.896055	0.460181	-1.94718	0.0515131	1	MAP kinase 7	0	0
AT1G53170	17.6773	-0.894674	0.498928	-1.79319	0.0729421	1	ethylene response factor 8	encodes a member of the ERF (ethylene response factor) subfamily B-1 of ERF/AP2 transcription factor family (ATERF-8). The protein contains one AP2 domain. There are 15 members in this subfamily including ATERF-3, ATERF-4, ATERF-7, and leafy petiole.	encodes a member of the ERF (ethylene response factor) subfamily B-1 of ERF/AP2 transcription factor family (ATERF-8). The protein contains one AP2 domain. There are 15 members in this subfamily including ATERF-3, ATERF-4, ATERF-7, and leafy petiole.
AT4G21903	63.8748	-0.894557	0.492503	-1.81635	0.0693167	1	MATE efflux family protein	0	0
AT5G02800	616.736	-0.894433	0.425771	-2.10074	0.0356641	1	Protein kinase superfamily protein	0	0
AT5G40382	358.642	-0.894289	0.503175	-1.77729	0.0755198	1	Cytochrome c oxidase subunit Vc family protein	0	0
AT2G45600	345.336	-0.893909	0.50308	-1.77687	0.0755892	1	alpha/beta-Hydrolases superfamily protein	0	0
AT5G42650	84.8511	-0.893574	0.503267	-1.77555	0.0758077	1	allene oxide synthase	Encodes a member of the cytochrome p450 CYP74 gene family that functions as an allene oxide synthase. This enzyme catalyzes dehydration of the hydroperoxide to an unstable allene oxide in the JA biosynthetic pathway. It shows a dual catalytic activity, the major one being a 13-AOS but also expressing a 9-AOS activity.	Encodes a member of the cytochrome p450 CYP74 gene family that functions as an allene oxide synthase. This enzyme catalyzes dehydration of the hydroperoxide to an unstable allene oxide in the JA biosynthetic pathway. It shows a dual catalytic activity, the major one being a 13-AOS but also expressing a 9-AOS activity.
ATMG01280	31.5224	-0.893442	0.499666	-1.78808	0.0737636	1	Cytochrome C oxidase subunit II-like, transmembrane domain	encodes a cytochrome c oxidase subunit II	encodes a cytochrome c oxidase subunit II
AT2G03050	187.213	-0.893405	0.469346	-1.90351	0.0569743	1	Mitochondrial transcription termination factor family protein	A locus involved in embryogenesis. Mutations in this locus result in embryo lethality.	A locus involved in embryogenesis. Mutations in this locus result in embryo lethality.
AT5G10930	52.799	-0.892345	0.498488	-1.7901	0.0734373	1	CBL-interacting protein kinase 5	Encodes CBL-interacting protein kinase 5 (CIPK5).	Encodes CBL-interacting protein kinase 5 (CIPK5).
AT3G46620	459.217	-0.891798	0.438107	-2.03557	0.0417935	1	zinc finger (C3HC4-type RING finger) family protein	0	0
AT1G26650	417.4	-0.891244	0.476214	-1.87152	0.0612732	1	0	0	0
AT4G20820	397.364	-0.891155	0.502833	-1.77227	0.0763501	1	FAD-binding Berberine family protein	0	0
AT1G73380	637.394	-0.890913	0.402199	-2.21511	0.0267528	1	0	0	0
AT2G34355	1463.3	-0.89083	0.426978	-2.08636	0.0369461	1	Major facilitator superfamily protein	0	0
AT1G78500	9.92948	-0.890729	0.450901	-1.97544	0.048218	1	Terpenoid cyclases family protein	Encodes a protein with pentacyclic triterpene synthase activity. In addition to the compounds lupeol, &#945;-amyrin and bauerenol, this enzyme was also shown to produce two <i>seco</i>-triterpenes: &#945;- and &#946;-<i>seco</i>-amyrin.	Encodes a protein with pentacyclic triterpene synthase activity. In addition to the compounds lupeol, &#945;-amyrin and bauerenol, this enzyme was also shown to produce two <i>seco</i>-triterpenes: &#945;- and &#946;-<i>seco</i>-amyrin.
AT5G23460	849.343	-0.890264	0.492215	-1.80869	0.0704991	1	0	0	0
AT4G15620	779.377	-0.890071	0.502704	-1.77057	0.0766328	1	Uncharacterised protein family (UPF0497)	0	0
AT2G39400	12.1694	-0.888279	0.496141	-1.79037	0.0733937	1	alpha/beta-Hydrolases superfamily protein	0	0
AT1G23170	20.1959	-0.887412	0.5002	-1.77411	0.0760445	1	Protein of unknown function DUF2359, transmembrane	0	0
AT1G07260	123.656	-0.887381	0.457404	-1.94004	0.0523753	1	UDP-glucosyl transferase 71C3	0	0
AT1G57680	3414.38	-0.887195	0.420757	-2.10857	0.0349815	1	0	0	0
AT4G32020	5253.6	-0.886826	0.486488	-1.82291	0.0683165	1	0	0	0
AT4G25140	322795	-0.886556	0.503476	-1.76087	0.0782605	1	oleosin 1	Encodes oleosin1, a protein found in oil bodies, involved in seed lipid accumulation. Suppression of OLEO1 (and OLEO2) resulted in an aberrant phenotype of embryo cells that contain unusually large oilbodies that are not normally observed in seeds. Changes in the size of oilbodies caused disruption of storage organelles, altering accumulation of lipids and proteins and causing delay in germinatio…	Encodes oleosin1, a protein found in oil bodies, involved in seed lipid accumulation. Suppression of OLEO1 (and OLEO2) resulted in an aberrant phenotype of embryo cells that contain unusually large oilbodies that are not normally observed in seeds. Changes in the size of oilbodies caused disruption of storage organelles, altering accumulation of lipids and proteins and causing delay in germinatio…
AT5G39050	5319.35	-0.886454	0.470876	-1.88256	0.0597596	1	HXXXD-type acyl-transferase family protein	0	0
AT2G02130	211.615	-0.886324	0.501644	-1.76684	0.0772549	1	low-molecular-weight cysteine-rich 68	Predicted to encode a PR (pathogenesis-related) protein. Belongs to the plant defensin (PDF) family with the following members: At1g75830/PDF1.1, At5g44420/PDF1.2a, At2g26020/PDF1.2b, At5g44430/PDF1.2c, At2g26010/PDF1.3, At1g19610/PDF1.4, At1g55010/PDF1.5, At2g02120/PDF2.1, At2g02100/PDF2.2, At2g02130/PDF2.3, At1g61070/PDF2.4, At5g63660/PDF2.5, At2g02140/PDF2.6, At5g38330/PDF3.1 and At4g30070/PDF…	Predicted to encode a PR (pathogenesis-related) protein. Belongs to the plant defensin (PDF) family with the following members: At1g75830/PDF1.1, At5g44420/PDF1.2a, At2g26020/PDF1.2b, At5g44430/PDF1.2c, At2g26010/PDF1.3, At1g19610/PDF1.4, At1g55010/PDF1.5, At2g02120/PDF2.1, At2g02100/PDF2.2, At2g02130/PDF2.3, At1g61070/PDF2.4, At5g63660/PDF2.5, At2g02140/PDF2.6, At5g38330/PDF3.1 and At4g30070/PDF…
AT5G01020	1734.17	-0.886134	0.481294	-1.84115	0.0655998	1	Protein kinase superfamily protein	0	0
AT4G21480	39.694	-0.88601	0.500145	-1.77151	0.0764763	1	sugar transporter protein 12	Putative sugar transporter. Expressed in nematode-induced root syncytia.	Putative sugar transporter. Expressed in nematode-induced root syncytia.
AT5G07250	420.87	-0.885061	0.462155	-1.91507	0.055483	1	RHOMBOID-like protein 3	0	0
AT3G62720	1653.78	-0.884722	0.49019	-1.80486	0.0710971	1	xylosyltransferase 1	Encodes a protein with xylosyltransferase activity, which is specific for UDP-xylose as donor substrate and for oligosaccharides with a degree of polymerization >4. Although the enzyme utilizes either cellopentaose or cellohexaose, its activity is four-fold higher with cellohexaose as an acceptor compared to cellopentaose. The enzyme is able to add several xylosyl residues to the acceptor forming…	Encodes a protein with xylosyltransferase activity, which is specific for UDP-xylose as donor substrate and for oligosaccharides with a degree of polymerization >4. Although the enzyme utilizes either cellopentaose or cellohexaose, its activity is four-fold higher with cellohexaose as an acceptor compared to cellopentaose. The enzyme is able to add several xylosyl residues to the acceptor forming…
AT5G38300	92.7154	-0.884431	0.495676	-1.78429	0.0743765	1	0	0	0
AT4G27440	37.9031	-0.884002	0.436908	-2.02331	0.0430408	1	protochlorophyllide oxidoreductase B	light-dependent NADPH:protochlorophyllide oxidoreductase B	light-dependent NADPH:protochlorophyllide oxidoreductase B
AT5G59550	326.287	-0.88387	0.430412	-2.05354	0.0400201	1	zinc finger (C3HC4-type RING finger) family protein	0	0
AT3G25110	75.013	-0.883648	0.502855	-1.75726	0.0788735	1	fatA acyl-ACP thioesterase	Encodes a FatA acyl-ACP thioesterase	Encodes a FatA acyl-ACP thioesterase
AT1G50290	457.633	-0.883292	0.422581	-2.09023	0.036597	1	0	0	0
AT3G04010	59.3131	-0.882174	0.503548	-1.75192	0.079788	1	O-Glycosyl hydrolases family 17 protein	0	0
AT2G30040	57.2688	-0.882057	0.503154	-1.75305	0.0795926	1	mitogen-activated protein kinase kinase kinase 14	member of MEKK subfamily	member of MEKK subfamily
AT2G18700	2023.99	-0.880887	0.376891	-2.33725	0.0194264	1	trehalose phosphatase/synthase 11	Encodes an enzyme putatively involved in trehalose biosynthesis. The protein has a trehalose synthase (TPS)-like domain that may or may not be active as well as a trehalose phosphatase (TPP)-like domain.	Encodes an enzyme putatively involved in trehalose biosynthesis. The protein has a trehalose synthase (TPS)-like domain that may or may not be active as well as a trehalose phosphatase (TPP)-like domain.
AT5G01410	17080.7	-0.880614	0.440368	-1.99972	0.0455304	1	Aldolase-type TIM barrel family protein	Encodes a protein predicted to function in tandem with PDX2 to form glutamine amidotransferase complex with involved in vitamin B6 biosynthesis.	Encodes a protein predicted to function in tandem with PDX2 to form glutamine amidotransferase complex with involved in vitamin B6 biosynthesis.
AT2G20120	1018.64	-0.880028	0.471139	-1.86787	0.0617799	1	Protein of unknown function (DUF502)	Encodes an integral membrane protein of unknown function, highly conserved between plants and bacteria; is likely to be involved in a mechanism that negatively regulates the differentiation of vascular tissue in the stem. Mutants display a dramatic increase in vascular tissue development in the stem in place of the interfascicular region that normally separates the vascular bundles.	Encodes an integral membrane protein of unknown function, highly conserved between plants and bacteria; is likely to be involved in a mechanism that negatively regulates the differentiation of vascular tissue in the stem. Mutants display a dramatic increase in vascular tissue development in the stem in place of the interfascicular region that normally separates the vascular bundles.
AT1G22850	112.214	-0.879846	0.470078	-1.8717	0.0612479	1	SNARE associated Golgi protein family	0	0
AT1G10700	112.001	-0.879257	0.487261	-1.80449	0.0711545	1	phosphoribosyl pyrophosphate (PRPP) synthase 3	Encodes a P-independent phosphoribosyl pyrophosphate (PRPP) synthase.	Encodes a P-independent phosphoribosyl pyrophosphate (PRPP) synthase.
AT4G40070	42.0914	-0.878983	0.498744	-1.76239	0.0780028	1	RING/U-box superfamily protein	0	0
AT1G22600	1799.12	-0.878153	0.494223	-1.77683	0.0755954	1	Late embryogenesis abundant protein (LEA) family protein	0	0
AT2G26355	5038.33	-0.877885	0.383953	-2.28644	0.0222288	1	other RNA	Potential natural antisense gene, locus overlaps with AT2G26360	Potential natural antisense gene, locus overlaps with AT2G26360
AT1G21400	269.152	-0.8778	0.482644	-1.81873	0.0689526	1	Thiamin diphosphate-binding fold (THDP-binding) superfamily protein	0	0
AT2G32795	126.333	-0.877255	0.426922	-2.05484	0.0398947	1	other RNA	Unknown gene	Unknown gene
AT5G45690	15777.8	-0.877008	0.503214	-1.74282	0.0813659	1	Protein of unknown function (DUF1264)	0	0
AT4G33670	2936.47	-0.876719	0.479681	-1.82771	0.0675926	1	NAD(P)-linked oxidoreductase superfamily protein	Encodes a L-galactose dehydrogenase, involved in ascorbate biosynthesis	Encodes a L-galactose dehydrogenase, involved in ascorbate biosynthesis
AT2G35660	33.2396	-0.876214	0.490671	-1.78575	0.0741403	1	FAD/NAD(P)-binding oxidoreductase family protein	Encodes a member of a novel gene family with homology to known proteins involved in hydroxylation and oxidation of an aromatic ring.	Encodes a member of a novel gene family with homology to known proteins involved in hydroxylation and oxidation of an aromatic ring.
AT1G23740	262.538	-0.875507	0.453054	-1.93246	0.0533032	1	Oxidoreductase, zinc-binding dehydrogenase family protein	0	0
AT1G59870	439.059	-0.875498	0.450821	-1.94201	0.0521363	1	ABC-2 and Plant PDR ABC-type transporter family protein	ATP binding cassette transporter. Localized to the plasma membrane in uninfected cells. In infected leaves, the protein concentrated at infection sites. Contributes to nonhost resistance to inappropriate pathogens that enter by direct penetration in a salicylic acid–dependent manner. Required for mlo resistance. Has Cd transporter activity (Cd2+ extrusion pump) and contributes to heavy metal resi…	ATP binding cassette transporter. Localized to the plasma membrane in uninfected cells. In infected leaves, the protein concentrated at infection sites. Contributes to nonhost resistance to inappropriate pathogens that enter by direct penetration in a salicylic acid–dependent manner. Required for mlo resistance. Has Cd transporter activity (Cd2+ extrusion pump) and contributes to heavy metal resi…
AT4G34230	14.9985	-0.874518	0.47956	-1.82358	0.0682152	1	cinnamyl alcohol dehydrogenase 5	Encodes a catalytically active cinnamyl alcohol dehydrogenase which uses p-coumaryl aldehyde as a preferred substrate. It can also use sinapyl, caffeyl, coniferyl and d-hydroxyconiferyl aldehydes as substrates.	Encodes a catalytically active cinnamyl alcohol dehydrogenase which uses p-coumaryl aldehyde as a preferred substrate. It can also use sinapyl, caffeyl, coniferyl and d-hydroxyconiferyl aldehydes as substrates.
AT3G50080	897.224	-0.872379	0.451491	-1.93222	0.0533326	1	VIER F-box proteine 2	Encodes an F-box protein. Based on genetic analysis appears to be functionally redundant with VFB1,3, and 4. When expression of all 4 genes is reduced plants show defects in growth and reduced expression of auxin response genes.	Encodes an F-box protein. Based on genetic analysis appears to be functionally redundant with VFB1,3, and 4. When expression of all 4 genes is reduced plants show defects in growth and reduced expression of auxin response genes.
AT1G71000	120.498	-0.871966	0.480002	-1.81659	0.0692802	1	Chaperone DnaJ-domain superfamily protein	0	0
AT5G04660	77.0332	-0.87108	0.449273	-1.93886	0.0525178	1	cytochrome P450, family 77, subfamily A, polypeptide 4	encodes a protein with cytochrome P450 domain	encodes a protein with cytochrome P450 domain
AT4G32770	927.9	-0.870066	0.502951	-1.72992	0.0836442	1	tocopherol cyclase, chloroplast / vitamin E deficient 1 (VTE1) / sucrose export defective 1 (SXD1)	Tocopherol cyclase involved in tocopherol (vitamin E)synthesis. VTE1 over-expressing plants have increased tocopherol indicating VTE1 is a major limiting factor in tocopherol synthesis. Mutants defective in this gene accumulate high amounts of zeaxanthin in conditions of high light or low temperature. Plays a role in the adaptation to low temperature stress, notably phloem loading.	Tocopherol cyclase involved in tocopherol (vitamin E)synthesis. VTE1 over-expressing plants have increased tocopherol indicating VTE1 is a major limiting factor in tocopherol synthesis. Mutants defective in this gene accumulate high amounts of zeaxanthin in conditions of high light or low temperature. Plays a role in the adaptation to low temperature stress, notably phloem loading.
AT2G25340	301.716	-0.869218	0.501819	-1.73213	0.0832499	1	vesicle-associated membrane protein 712	Member of Synaptobrevin-like AtVAMP7C, v-SNARE protein family.	Member of Synaptobrevin-like AtVAMP7C, v-SNARE protein family.
AT3G04350	1188.54	-0.869092	0.459404	-1.89178	0.0585201	1	Plant protein of unknown function (DUF946)	0	0
AT1G68050	281.269	-0.868926	0.435831	-1.99372	0.0461822	1	flavin-binding, kelch repeat, f box 1	Encodes FKF1, a flavin-binding kelch repeat F box protein, is clock-controlled, regulates transition to flowering. Forms a complex with GI on the CO promoter to regulate CO expression.	Encodes FKF1, a flavin-binding kelch repeat F box protein, is clock-controlled, regulates transition to flowering. Forms a complex with GI on the CO promoter to regulate CO expression.
AT2G33290	102.421	-0.867622	0.498713	-1.73972	0.0819077	1	SU(VAR)3-9 homolog 2	Encodes a SU(VAR)3-9 homolog, a SET domain protein. Known SET domain proteins are involved in epigenetic control of gene expression and act as histone methyltransferases. There are 10 SUVH genes in Arabidopsis and members of this subfamily of the SET proteins have an additional conserved SRA domain. Gene is expressed in rosettes, stems, floral buds, and flowers by RT-PCR.	Encodes a SU(VAR)3-9 homolog, a SET domain protein. Known SET domain proteins are involved in epigenetic control of gene expression and act as histone methyltransferases. There are 10 SUVH genes in Arabidopsis and members of this subfamily of the SET proteins have an additional conserved SRA domain. Gene is expressed in rosettes, stems, floral buds, and flowers by RT-PCR.
AT3G48560	9509.59	-0.867325	0.453391	-1.91297	0.0557514	1	chlorsulfuron/imidazolinone resistant 1	Catalyzes the formation of acetolactate from pyruvate, the first step in valine and isoleucine biosynthesis. Requires FAD, thiamine pyrophosphate and Mg. Inhibited by the sulphonylurea herbicide, chlorsulphuron, and the imidazolinone herbicide, imazapyr. The obtained crystal structure of acetohydroxyacid synthase AHAS, EC 2.2.1.6)in complex with herbicides of the sulphonylurea and imidazolinone f…	Catalyzes the formation of acetolactate from pyruvate, the first step in valine and isoleucine biosynthesis. Requires FAD, thiamine pyrophosphate and Mg. Inhibited by the sulphonylurea herbicide, chlorsulphuron, and the imidazolinone herbicide, imazapyr. The obtained crystal structure of acetohydroxyacid synthase AHAS, EC 2.2.1.6)in complex with herbicides of the sulphonylurea and imidazolinone f…
AT5G02020	868.698	-0.86567	0.498835	-1.73538	0.0826731	1	0	Encodes a protein involved in salt tolerance, names SIS (Salt Induced Serine rich).	Encodes a protein involved in salt tolerance, names SIS (Salt Induced Serine rich).
AT3G58790	143.087	-0.865616	0.491251	-1.76207	0.0780583	1	galacturonosyltransferase 15	Encodes a protein with putative galacturonosyltransferase activity.	Encodes a protein with putative galacturonosyltransferase activity.
AT2G28780	93.1614	-0.864498	0.493499	-1.75177	0.0798126	1	0	0	0
AT5G47230	16.4224	-0.864195	0.503576	-1.71612	0.0861406	1	ethylene responsive element binding factor 5	encodes a member of the ERF (ethylene response factor) subfamily B-3 of ERF/AP2 transcription factor family (ATERF-5). The protein contains one AP2 domain. There are 18 members in this subfamily including ATERF-1, ATERF-2, AND ATERF-5.	encodes a member of the ERF (ethylene response factor) subfamily B-3 of ERF/AP2 transcription factor family (ATERF-5). The protein contains one AP2 domain. There are 18 members in this subfamily including ATERF-1, ATERF-2, AND ATERF-5.
AT2G38860	544.273	-0.863845	0.452785	-1.90785	0.056411	1	Class I glutamine amidotransferase-like superfamily protein	Encodes protease I (pfpI)-like protein YLS5.	Encodes protease I (pfpI)-like protein YLS5.
AT4G33210	1797.08	-0.86379	0.485508	-1.77914	0.075216	1	F-box family protein	Encodes SLOMO (SLOW MOTION), a F-box protein required for auxin homeostasis and normal timing of lateral organ initiation at the shoot meristem.	Encodes SLOMO (SLOW MOTION), a F-box protein required for auxin homeostasis and normal timing of lateral organ initiation at the shoot meristem.
AT4G16250	3253.38	-0.862766	0.444522	-1.94089	0.0522721	1	phytochrome D	Encodes a phytochrome photoreceptor with a function similar to that of phyB that absorbs the red/far-red part of the light spectrum and is involved in light responses. It cannot compensate for phyB loss in Arabidopsis but can substitute for tobacco phyB in vivo.	Encodes a phytochrome photoreceptor with a function similar to that of phyB that absorbs the red/far-red part of the light spectrum and is involved in light responses. It cannot compensate for phyB loss in Arabidopsis but can substitute for tobacco phyB in vivo.
AT5G62400	10.2152	-0.862099	0.470046	-1.83407	0.0666429	1	0	0	0
AT4G23180	110.308	-0.861938	0.460354	-1.87234	0.0611597	1	cysteine-rich RLK (RECEPTOR-like protein kinase) 10	Encodes a receptor-like protein kinase. Naming convention from Chen et al 2003 (PMID 14756307)	Encodes a receptor-like protein kinase. Naming convention from Chen et al 2003 (PMID 14756307)
AT1G02930	789.017	-0.860819	0.502872	-1.71181	0.0869325	1	glutathione S-transferase 6	Encodes glutathione transferase belonging to the phi class of GSTs. Naming convention according to Wagner et al. (2002).	Encodes glutathione transferase belonging to the phi class of GSTs. Naming convention according to Wagner et al. (2002).
AT1G22380	94.8999	-0.860597	0.496639	-1.73284	0.0831234	1	UDP-glucosyl transferase 85A3	Encodes a putative UDP-glucosyl transferase. At1g22380 was initially identified as encoding the protein AAF87154, which has been classified as a bHLH protein (AtbHLH152). Subsequently it has been found that the AAF87154 protein appears to be encoded by the AT1G23970 genomic locus.	Encodes a putative UDP-glucosyl transferase. At1g22380 was initially identified as encoding the protein AAF87154, which has been classified as a bHLH protein (AtbHLH152). Subsequently it has been found that the AAF87154 protein appears to be encoded by the AT1G23970 genomic locus.
AT3G10420	225.157	-0.85938	0.475614	-1.80689	0.0707802	1	P-loop containing nucleoside triphosphate hydrolases superfamily protein	0	0
AT5G07990	121.111	-0.859043	0.497236	-1.72764	0.0840536	1	Cytochrome P450 superfamily protein	Required for flavonoid 3' hydroxylase activity.	Required for flavonoid 3' hydroxylase activity.
AT4G35790	2356.94	-0.858838	0.415309	-2.06795	0.0386447	1	phospholipase D delta	Encodes a protein with phospholipase D activity. Involved in phospolipase metabolism. Mutants are affected in hydrogen peroxide mediated cell death.	Encodes a protein with phospholipase D activity. Involved in phospolipase metabolism. Mutants are affected in hydrogen peroxide mediated cell death.
AT3G19490	994.051	-0.858249	0.419105	-2.04782	0.040578	1	sodium:hydrogen antiporter 1	member of Na+/H+ antiporter-Putative family	member of Na+/H+ antiporter-Putative family
AT1G15180	3240.65	-0.85809	0.476661	-1.80021	0.0718276	1	MATE efflux family protein	0	0
AT5G19650	19.0767	-0.857887	0.483149	-1.77561	0.0757965	1	ovate family protein 8	0	0
AT4G27657	119.547	-0.8571	0.503435	-1.7025	0.0886612	1	0	0	0
AT4G29840	11451.7	-0.856973	0.455056	-1.88322	0.0596699	1	Pyridoxal-5'-phosphate-dependent enzyme family protein	threonine synthase	threonine synthase
AT5G57480	109.899	-0.856932	0.502051	-1.70686	0.0878479	1	P-loop containing nucleoside triphosphate hydrolases superfamily protein	0	0
AT2G37810	263.539	-0.856769	0.49914	-1.71649	0.0860724	1	Cysteine/Histidine-rich C1 domain family protein	0	0
AT4G40040	21633.8	-0.856358	0.48073	-1.78137	0.0748523	1	Histone superfamily protein	0	0
AT4G02280	6297.26	-0.855907	0.494565	-1.73062	0.0835187	1	sucrose synthase 3	Encodes a protein with sucrose synthase activity (SUS3). It appears to be important for sucrose metabolism in developing seeds, especially during the late maturation phase, about 18 days after flowering.	Encodes a protein with sucrose synthase activity (SUS3). It appears to be important for sucrose metabolism in developing seeds, especially during the late maturation phase, about 18 days after flowering.
AT1G10170	4035.54	-0.855175	0.49534	-1.72644	0.0842684	1	NF-X-like 1	Encodes AtNFXL1, a homologue of the putative human transcription repressor NF-X1. Functions as a negative regulator of the trichothecene phytotoxin-induced defense response.	Encodes AtNFXL1, a homologue of the putative human transcription repressor NF-X1. Functions as a negative regulator of the trichothecene phytotoxin-induced defense response.
AT1G65970	4257.91	-0.855174	0.491079	-1.74142	0.0816106	1	thioredoxin-dependent peroxidase 2	thioredoxin-dependent peroxidase 2	thioredoxin-dependent peroxidase 2
AT2G21950	798.617	-0.854638	0.469731	-1.81942	0.0688473	1	SKP1 interacting partner 6	Encodes an SKP1 interacting partner (SKIP6).	Encodes an SKP1 interacting partner (SKIP6).
AT1G23780	2735.66	-0.85407	0.431161	-1.98086	0.0476067	1	F-box family protein	0	0
AT4G37760	1031.02	-0.853744	0.46556	-1.8338	0.0666839	1	squalene epoxidase 3	0	0
AT3G02340	234.209	-0.853138	0.449608	-1.89751	0.05776	1	RING/U-box superfamily protein	0	0
AT5G62770	146.356	-0.852906	0.463709	-1.83932	0.0658689	1	Protein of unknown function (DUF1645)	0	0
AT5G16360	684.624	-0.852202	0.455833	-1.86955	0.0615466	1	NC domain-containing protein-related	0	0
AT1G24580	856.584	-0.851771	0.380204	-2.2403	0.0250715	1	RING/U-box superfamily protein	0	0
AT5G51160	25.4195	-0.850967	0.503141	-1.69131	0.0907776	1	Ankyrin repeat family protein	0	0
AT4G34100	5710.61	-0.850703	0.419113	-2.02977	0.04238	1	RING/U-box superfamily protein	0	0
AT4G07400	135.023	-0.849861	0.493241	-1.72301	0.084886	1	VIER F-box proteine 3	Encodes an F-box protein. Based on genetic analysis appears to be functionally redundant with VFB1,2,and 4. When levels of all 4 genes are reduced plants show defects in growth and reduced levels of auxin response genes.	Encodes an F-box protein. Based on genetic analysis appears to be functionally redundant with VFB1,2,and 4. When levels of all 4 genes are reduced plants show defects in growth and reduced levels of auxin response genes.
AT3G50880	735.364	-0.84968	0.418902	-2.02835	0.0425242	1	DNA glycosylase superfamily protein	0	0
AT2G37035	384.08	-0.849368	0.483528	-1.75661	0.0789852	1	0	0	0
AT4G18390	321.469	-0.848315	0.463322	-1.83094	0.0671094	1	TEOSINTE BRANCHED 1, cycloidea and PCF transcription factor 2	0	0
AT4G27560	7.53599	-0.84827	0.457727	-1.85322	0.0638503	1	UDP-Glycosyltransferase superfamily protein	0	0
AT2G07170	23.1619	-0.847499	0.492882	-1.71948	0.0855275	1	ARM repeat superfamily protein	0	0
AT1G70840	8355.38	-0.847486	0.461182	-1.83764	0.0661156	1	MLP-like protein 31	0	0
AT3G12970	45.0876	-0.847379	0.490611	-1.72719	0.0841335	1	0	0	0
AT3G14990	9024.79	-0.847259	0.399105	-2.1229	0.0337624	1	Class I glutamine amidotransferase-like superfamily protein	0	0
AT5G13700	189.174	-0.846894	0.45258	-1.87126	0.0613096	1	polyamine oxidase 1	Encodes a protein with polyamine oxidase activity. The mRNA of this gene is only expressed in very low amounts in the organs where it was detected (light-grown plants).	Encodes a protein with polyamine oxidase activity. The mRNA of this gene is only expressed in very low amounts in the organs where it was detected (light-grown plants).
AT1G03070	21.7389	-0.846839	0.503549	-1.68174	0.0926187	1	Bax inhibitor-1 family protein	0	0
AT1G17430	172.394	-0.846672	0.500684	-1.69103	0.0908311	1	alpha/beta-Hydrolases superfamily protein	0	0
AT5G65920	335.761	-0.84605	0.448379	-1.88691	0.059173	1	ARM repeat superfamily protein	0	0
AT1G31350	65.7498	-0.845321	0.46977	-1.79943	0.07195	1	KAR-UP F-box 1	0	0
AT3G12345	498.323	-0.845262	0.44443	-1.9019	0.057184	1	0	0	0
AT1G15100	702.825	-0.844503	0.454863	-1.85661	0.0633667	1	RING-H2 finger A2A	Encodes a putative RING-H2 finger protein RHA2a.	Encodes a putative RING-H2 finger protein RHA2a.
AT5G13810	1093.65	-0.844369	0.453455	-1.86208	0.0625917	1	Glutaredoxin family protein	0	0
AT2G20670	78.7487	-0.844208	0.463026	-1.82324	0.0682668	1	Protein of unknown function (DUF506)	0	0
AT4G35630	3871.45	-0.844193	0.446768	-1.88956	0.0588172	1	phosphoserine aminotransferase	Encodes a phosphoserine aminotransferase which is involved in serine biosynthesis in the chloroplast which operates via the phosphorylated pathway.	Encodes a phosphoserine aminotransferase which is involved in serine biosynthesis in the chloroplast which operates via the phosphorylated pathway.
AT2G33855	239.837	-0.843886	0.464838	-1.81544	0.0694564	1	0	0	0
AT1G07180	533.561	-0.843723	0.477419	-1.76726	0.0771847	1	alternative NAD(P)H dehydrogenase 1	Internal NAD(P)H dehydrogenase in mitochondria. The predicted protein sequence has high homology with other designated NAD(P)H DHs from microorganisms; the capacity for matrix NAD(P)H oxidation via the rotenone-insensitive pathway is significantly reduced in the Atndi1 mutant plant line; the in vitro translation product of AtNDI1 is imported into isolated mitochondria and located on the inside of…	Internal NAD(P)H dehydrogenase in mitochondria. The predicted protein sequence has high homology with other designated NAD(P)H DHs from microorganisms; the capacity for matrix NAD(P)H oxidation via the rotenone-insensitive pathway is significantly reduced in the Atndi1 mutant plant line; the in vitro translation product of AtNDI1 is imported into isolated mitochondria and located on the inside of…
AT5G64510	502.516	-0.843079	0.471251	-1.78902	0.0736111	1	0	0	0
AT3G49880	399.938	-0.841884	0.481042	-1.75013	0.0800967	1	glycosyl hydrolase family protein 43	0	0
AT1G34370	7095.66	-0.841207	0.425409	-1.97741	0.0479956	1	C2H2 and C2HC zinc fingers superfamily protein	Encodes a putative nuclear Cys(2)His(2)-type zinc finger protein involved in H+ and Al3+ rhizotoxicity. In mutants exposed to aluminum stress, there is no induction of AtALMT1, an malate transporter known to be involved in the mediation of aluminum toxicity.	Encodes a putative nuclear Cys(2)His(2)-type zinc finger protein involved in H+ and Al3+ rhizotoxicity. In mutants exposed to aluminum stress, there is no induction of AtALMT1, an malate transporter known to be involved in the mediation of aluminum toxicity.
AT1G67300	1524.14	-0.840698	0.449885	-1.8687	0.0616651	1	Major facilitator superfamily protein	0	0
AT3G29260	32.3098	-0.839546	0.489977	-1.71344	0.0866317	1	NAD(P)-binding Rossmann-fold superfamily protein	0	0
ATMG00650	278.025	-0.839266	0.466861	-1.79768	0.072228	1	NADH dehydrogenase subunit 4L	Encodes NADH dehydrogenase subunit 4L.	Encodes NADH dehydrogenase subunit 4L.
AT4G01525	58.2611	-0.839099	0.498177	-1.68434	0.0921162	1	transposable element gene	Member of Sadhu non-coding retrotransposon family	Member of Sadhu non-coding retrotransposon family
AT3G29575	84.404	-0.838977	0.503528	-1.6662	0.0956741	1	ABI five binding protein 3	0	0
AT3G53160	231.779	-0.838835	0.496094	-1.69088	0.0908599	1	UDP-glucosyl transferase 73C7	0	0
AT3G24070	1303.75	-0.838439	0.485209	-1.728	0.083989	1	Zinc knuckle (CCHC-type) family protein	0	0
AT3G05990	615.481	-0.838208	0.412584	-2.03161	0.0421934	1	Leucine-rich repeat (LRR) family protein	0	0
AT3G09390	78235.5	-0.838032	0.443864	-1.88804	0.0590211	1	metallothionein 2A	metallothionein, binds to and detoxifies excess copper and other metals, limiting oxidative damage	metallothionein, binds to and detoxifies excess copper and other metals, limiting oxidative damage
AT1G68070	1622.28	-0.837958	0.463723	-1.80702	0.070759	1	Zinc finger, C3HC4 type (RING finger) family protein	0	0
AT3G54950	484.257	-0.836729	0.395646	-2.11484	0.0344432	1	patatin-like protein 6	0	0
AT3G17120	164.231	-0.836431	0.48514	-1.7241	0.0846898	1	0	0	0
AT3G09580	72.5547	-0.836219	0.462029	-1.80988	0.0703138	1	FAD/NAD(P)-binding oxidoreductase family protein	0	0
AT2G25490	5172.66	-0.835527	0.498127	-1.67734	0.0934767	1	EIN3-binding F box protein 1	Encodes an F-box protein involved in the ubiquitin/proteasome-dependent proteolysis of EIN3.	Encodes an F-box protein involved in the ubiquitin/proteasome-dependent proteolysis of EIN3.
AT3G21380	2990.29	-0.83531	0.468478	-1.78303	0.0745812	1	Mannose-binding lectin superfamily protein	0	0
AT1G66760	597.98	-0.83525	0.489437	-1.70655	0.0879056	1	MATE efflux family protein	0	0
AT4G22360	981.864	-0.83476	0.431634	-1.93395	0.0531191	1	SWIB complex BAF60b domain-containing protein	0	0
AT1G65380	721.837	-0.833717	0.488286	-1.70744	0.087741	1	Leucine-rich repeat (LRR) family protein	Receptor-like protein containing leucine-rich repeats. Regulates both meristem and organ development in Arabidopsis.	Receptor-like protein containing leucine-rich repeats. Regulates both meristem and organ development in Arabidopsis.
AT4G04800	408.127	-0.833251	0.397305	-2.09726	0.0359707	1	methionine sulfoxide reductase B3	0	0
AT3G60200	398.583	-0.832233	0.46399	-1.79364	0.0728701	1	0	0	0
AT4G01410	1245.62	-0.831016	0.494719	-1.67977	0.0930013	1	Late embryogenesis abundant (LEA) hydroxyproline-rich glycoprotein family	0	0
AT1G47980	4102.38	-0.830887	0.478609	-1.73605	0.0825556	1	0	0	0
AT1G50260	829.377	-0.830442	0.466271	-1.78103	0.0749078	1	N-terminal-transmembrane-C2 domain type 5.1	0	0
AT3G16530	26.333	-0.830374	0.471852	-1.75982	0.0784385	1	Legume lectin family protein	Lectin like protein whose expression is induced upon treatment with chitin oligomers.	Lectin like protein whose expression is induced upon treatment with chitin oligomers.
AT4G33467	302.72	-0.830128	0.489378	-1.69629	0.0898306	1	0	0	0
AT3G02570	694.121	-0.830118	0.495176	-1.67641	0.093658	1	Mannose-6-phosphate isomerase, type I	Encodes a protein with phosphomannose isomerase activity.	Encodes a protein with phosphomannose isomerase activity.
AT2G03330	157.901	-0.829974	0.486158	-1.70721	0.0877826	1	0	0	0
AT4G23190	23.6116	-0.829815	0.500756	-1.65712	0.0974944	1	cysteine-rich RLK (RECEPTOR-like protein kinase) 11	Encodes putative receptor-like protein kinase that is induced by the soil-borne vascular bacteria, Ralstonia solanacearum. Naming convention from Chen et al 2003 (PMID 14756307)	Encodes putative receptor-like protein kinase that is induced by the soil-borne vascular bacteria, Ralstonia solanacearum. Naming convention from Chen et al 2003 (PMID 14756307)
AT1G12040	9.46132	-0.82889	0.470014	-1.76354	0.0778091	1	leucine-rich repeat/extensin 1	encodes a a chimeric leucine-rich repeat/extensin protein that regulates root hair morphogenesis and elongation. Null mutants develop root hairs that frequently abort, swell, or branch. Gene is expressed in root hair cells and protein is specifically localized in the wall of the hair proper.	encodes a a chimeric leucine-rich repeat/extensin protein that regulates root hair morphogenesis and elongation. Null mutants develop root hairs that frequently abort, swell, or branch. Gene is expressed in root hair cells and protein is specifically localized in the wall of the hair proper.
AT3G55430	3155.38	-0.827148	0.457883	-1.80646	0.0708461	1	O-Glycosyl hydrolases family 17 protein	0	0
AT5G54080	1246.97	-0.827142	0.382332	-2.16341	0.0305093	1	homogentisate 1,2-dioxygenase	homogentisate 1,2-dioxygenase	homogentisate 1,2-dioxygenase
AT3G10815	23.5179	-0.826021	0.502064	-1.64525	0.0999182	1	RING/U-box superfamily protein	0	0
AT5G60760	4049.58	-0.824992	0.48943	-1.68562	0.0918693	1	P-loop containing nucleoside triphosphate hydrolases superfamily protein	0	0
AT5G42120	24.7539	-0.824621	0.5033	-1.63843	0.101333	1	Concanavalin A-like lectin protein kinase family protein	0	0
AT1G49650	1417.75	-0.823959	0.38258	-2.15369	0.0312643	1	alpha/beta-Hydrolases superfamily protein	0	0
AT4G04610	625.33	-0.823308	0.463007	-1.77818	0.0753749	1	APS reductase 1	Encodes a protein disulfide isomerase-like (PDIL) protein, a member of a multigene family within the thioredoxin (TRX) superfamily. This protein also belongs to the adenosine 5'-phosphosulfate reductase-like (APRL) group.	Encodes a protein disulfide isomerase-like (PDIL) protein, a member of a multigene family within the thioredoxin (TRX) superfamily. This protein also belongs to the adenosine 5'-phosphosulfate reductase-like (APRL) group.
AT3G56880	6191.32	-0.823073	0.503374	-1.63511	0.102025	1	VQ motif-containing protein	0	0
AT1G63000	1040.79	-0.821881	0.382621	-2.14803	0.0317117	1	nucleotide-rhamnose synthase/epimerase-reductase	0	0
AT5G15820	380.162	-0.821782	0.408225	-2.01306	0.0441082	1	RING/U-box superfamily protein	0	0
AT1G19000	1949.17	-0.820357	0.394616	-2.07888	0.0376287	1	Homeodomain-like superfamily protein	0	0
AT3G13310	203.951	-0.82012	0.415088	-1.97578	0.0481802	1	Chaperone DnaJ-domain superfamily protein	0	0
AT1G31830	1737.15	-0.81891	0.45907	-1.78385	0.0744488	1	Amino acid permease family protein	0	0
AT1G16730	5182.18	-0.818717	0.469298	-1.74456	0.0810622	1	unknown protein 6	0	0
AT4G11300	92.1603	-0.817981	0.464592	-1.76064	0.0782987	1	Protein of unknown function (DUF793)	0	0
AT1G22350	84.4801	-0.816238	0.46126	-1.76958	0.0767968	1	0	0	0
AT4G35920	407.995	-0.815754	0.440259	-1.8529	0.0638972	1	PLAC8 family protein	Encodes an integral plasma membrane protein. Functionally complements the yeast mid1 mutant, a deficiency of Ca2+ influx. Involved in Ca2+ influx and mechanical sensing in roots. An over-expression line showed increased Ca2+ uptake than the wild type plant. The primary root of a knock-out mutant failed to penetrate a harder agar medium from a softer medium.	Encodes an integral plasma membrane protein. Functionally complements the yeast mid1 mutant, a deficiency of Ca2+ influx. Involved in Ca2+ influx and mechanical sensing in roots. An over-expression line showed increased Ca2+ uptake than the wild type plant. The primary root of a knock-out mutant failed to penetrate a harder agar medium from a softer medium.
AT4G27520	37.4081	-0.815415	0.49512	-1.6469	0.0995783	1	early nodulin-like protein 2	0	0
AT2G21770	29.6269	-0.815019	0.499066	-1.63309	0.10245	1	cellulose synthase A9	cellulose synthase, related to CESA6.	cellulose synthase, related to CESA6.
AT3G02750	1253.09	-0.81381	0.45808	-1.77657	0.0756395	1	Protein phosphatase 2C family protein	0	0
AT4G00430	1067.25	-0.813654	0.376951	-2.15852	0.0308877	1	plasma membrane intrinsic protein 1;4	a member of the plasma membrane intrinsic protein subfamily PIP1.	a member of the plasma membrane intrinsic protein subfamily PIP1.
AT2G37060	155.907	-0.813565	0.490283	-1.65938	0.0970397	1	nuclear factor Y, subunit B8	0	0
AT3G61580	468.443	-0.813544	0.405809	-2.00475	0.0449902	1	Fatty acid/sphingolipid desaturase	0	0
AT3G10960	42.6233	-0.81317	0.503061	-1.61644	0.105998	1	AZA-guanine resistant1	Encodes a homolog of the adenine-guanine-hypoxanthine transporter AzgA of Aspergillus nidulans. Function as a plant adenine-guanine transporter. Two closely related genes exist in Arabidopsis: AT3G10960 (Azg1) and AT5G50300 (Azg2).	Encodes a homolog of the adenine-guanine-hypoxanthine transporter AzgA of Aspergillus nidulans. Function as a plant adenine-guanine transporter. Two closely related genes exist in Arabidopsis: AT3G10960 (Azg1) and AT5G50300 (Azg2).
AT1G73740	76.0408	-0.812341	0.468584	-1.73361	0.0829876	1	UDP-Glycosyltransferase superfamily protein	0	0
AT3G49350	233.212	-0.811698	0.433345	-1.8731	0.0610546	1	Ypt/Rab-GAP domain of gyp1p superfamily protein	0	0
AT1G75750	87.0539	-0.81123	0.502123	-1.6156	0.106181	1	GAST1 protein homolog 1	GA-responsive GAST1 protein homolog regulated by BR and GA antagonistically. Possibly involved in cell elongation based on expression data	GA-responsive GAST1 protein homolog regulated by BR and GA antagonistically. Possibly involved in cell elongation based on expression data
AT1G64890	276.995	-0.811027	0.46951	-1.72739	0.0840979	1	Major facilitator superfamily protein	0	0
AT2G24270	28.4801	-0.809894	0.503633	-1.60811	0.107812	1	aldehyde dehydrogenase 11A3	Encodes a protein with non-phosphorylating NADP-dependent glyceraldehyde-3-phosphate dehydrogenase activity. The activity of the enzyme was determined from leaf extracts; the enzyme has not been purified to confirm activity.	Encodes a protein with non-phosphorylating NADP-dependent glyceraldehyde-3-phosphate dehydrogenase activity. The activity of the enzyme was determined from leaf extracts; the enzyme has not been purified to confirm activity.
AT4G31590	1211.67	-0.809613	0.498229	-1.62498	0.104167	1	Cellulose-synthase-like C5	encodes a gene similar to cellulose synthase	encodes a gene similar to cellulose synthase
AT1G73500	496.066	-0.809346	0.501145	-1.61499	0.106312	1	MAP kinase kinase 9	member of MAP Kinase Kinase family. Autophosphorylates and also phosphorylates MPK3 and MPK6. Independently involved in ethylene and calmalexin biosynthesis. Induces transcription of ACS2, ACS6, ERF1, ERF2, ERF5, ERF6, CYP79B2, CYP79B3, CYP71A13 and PAD3.	member of MAP Kinase Kinase family. Autophosphorylates and also phosphorylates MPK3 and MPK6. Independently involved in ethylene and calmalexin biosynthesis. Induces transcription of ACS2, ACS6, ERF1, ERF2, ERF5, ERF6, CYP79B2, CYP79B3, CYP71A13 and PAD3.
AT4G23400	254.787	-0.809315	0.486538	-1.66342	0.0962291	1	plasma membrane intrinsic protein 1;5	0	0
AT3G15480	822.102	-0.80926	0.491752	-1.64567	0.0998321	1	Protein of unknown function (DUF1218)	0	0
AT1G29340	1270.27	-0.808912	0.476779	-1.69662	0.0897686	1	plant U-box 17	Encodes a protein containing a UND, a U-box, and an ARM domain. This protein has E3 ubiquitin ligase activity. It is required for cell death and full resistance specified by Arabidopsis RPM1 and RPS4 resistance proteins against Pseudomonas syringae pv tomato.	Encodes a protein containing a UND, a U-box, and an ARM domain. This protein has E3 ubiquitin ligase activity. It is required for cell death and full resistance specified by Arabidopsis RPM1 and RPS4 resistance proteins against Pseudomonas syringae pv tomato.
AT1G69790	232.101	-0.808554	0.476969	-1.69519	0.0900395	1	Protein kinase superfamily protein	0	0
AT3G07870	22.3341	-0.808352	0.486015	-1.66323	0.0962672	1	F-box and associated interaction domains-containing protein	0	0
AT3G54290	1028.07	-0.808268	0.438915	-1.84151	0.0655462	1	0	0	0
AT3G05120	3068.15	-0.807805	0.479761	-1.68377	0.0922268	1	alpha/beta-Hydrolases superfamily protein	Encodes a gibberellin (GA) receptor ortholog of the rice GA receptor gene (OsGID1). Has GA-binding activity, showing higher affinity to GA4. Interacts with DELLA proteins in vivo in the presence of GA4. The DELLA region alone can interact with GID1A in GA-dependent manner in a Y2H assay.	Encodes a gibberellin (GA) receptor ortholog of the rice GA receptor gene (OsGID1). Has GA-binding activity, showing higher affinity to GA4. Interacts with DELLA proteins in vivo in the presence of GA4. The DELLA region alone can interact with GID1A in GA-dependent manner in a Y2H assay.
AT4G14580	7.98518	-0.80777	0.480574	-1.68085	0.092793	1	CBL-interacting protein kinase 4	CBL-interacting protein kinase	CBL-interacting protein kinase
AT5G11460	91.8331	-0.807505	0.456044	-1.77067	0.0766152	1	Protein of unknown function (DUF581)	0	0
AT3G62770	1735.65	-0.807413	0.399952	-2.01878	0.0435103	1	Transducin/WD40 repeat-like superfamily protein	Required for autophagosome formation during nutrient deprivation and senescence.	Required for autophagosome formation during nutrient deprivation and senescence.
AT4G13530	1441.92	-0.807209	0.42939	-1.8799	0.0601217	1	0	0	0
AT5G30500	172.466	-0.807186	0.490939	-1.64417	0.100142	1	Nucleotide-diphospho-sugar transferases superfamily protein	0	0
AT4G18920	411.56	-0.807041	0.477841	-1.68893	0.0912323	1	Protein of unknown function (DUF1264)	0	0
AT2G41660	14.9854	-0.806501	0.471318	-1.71116	0.0870509	1	Protein of unknown function, DUF617	Essential for hydrotropism in roots. Mutant roots are defective in hydrotropism, and have slightly reduced phototropism and modified wavy growth response. Has normal gravitropism and root elongation.	Essential for hydrotropism in roots. Mutant roots are defective in hydrotropism, and have slightly reduced phototropism and modified wavy growth response. Has normal gravitropism and root elongation.
AT1G54850	135.407	-0.80608	0.495314	-1.62741	0.10365	1	HSP20-like chaperones superfamily protein	0	0
AT4G25970	1600.72	-0.805757	0.464926	-1.73309	0.0830798	1	phosphatidylserine decarboxylase 3	Encodes the major form of the two non-mitochondrail phosphatidylserine decarboxylase. Located at the ER.	Encodes the major form of the two non-mitochondrail phosphatidylserine decarboxylase. Located at the ER.
AT4G39070	68.9388	-0.805582	0.503634	-1.59954	0.109701	1	B-box zinc finger family protein	0	0
AT4G01026	117.07	-0.805501	0.449666	-1.79133	0.0732401	1	PYR1-like 7	Encodes a member of the PYR (pyrabactin resistance )/PYL(PYR1-like)/RCAR (regulatory components of ABA receptor) family proteins with 14 members. PYR/PYL/RCAR family proteins function as abscisic acid sensors. Mediate ABA-dependent regulation of protein phosphatase 2Cs ABI1 and ABI2. PYL/RCAR family proteins function as abscisic acid sensors. Mediate ABA-dependent regulation of ABI1 and ABI2.	Encodes a member of the PYR (pyrabactin resistance )/PYL(PYR1-like)/RCAR (regulatory components of ABA receptor) family proteins with 14 members. PYR/PYL/RCAR family proteins function as abscisic acid sensors. Mediate ABA-dependent regulation of protein phosphatase 2Cs ABI1 and ABI2. PYL/RCAR family proteins function as abscisic acid sensors. Mediate ABA-dependent regulation of ABI1 and ABI2.
AT5G64260	4726.55	-0.805401	0.48647	-1.6556	0.0978024	1	EXORDIUM like 2	0	0
AT4G34490	287.859	-0.804905	0.488148	-1.6489	0.099169	1	cyclase associated protein 1	CYCLASE ASSOCIATED PROTEIN	CYCLASE ASSOCIATED PROTEIN
AT4G01200	30.0142	-0.804317	0.499435	-1.61045	0.107299	1	Calcium-dependent lipid-binding (CaLB domain) family protein	0	0
AT1G12140	734.043	-0.804078	0.451279	-1.78177	0.0747859	1	flavin-monooxygenase glucosinolate S-oxygenase 5	belongs to the flavin-monooxygenase (FMO) family, encodes a glucosinolate S-oxygenase that catalyzes the conversion of methylthioalkyl glucosinolates to methylsulfinylalkyl glucosinolates	belongs to the flavin-monooxygenase (FMO) family, encodes a glucosinolate S-oxygenase that catalyzes the conversion of methylthioalkyl glucosinolates to methylsulfinylalkyl glucosinolates
AT4G23630	15016.8	-0.803463	0.43257	-1.85741	0.0632522	1	VIRB2-interacting protein 1	0	0
AT5G57810	21.2378	-0.803104	0.465845	-1.72397	0.0847125	1	tetraspanin15	Member of TETRASPANIN family	Member of TETRASPANIN family
AT3G54363	334.733	-0.803101	0.463018	-1.73449	0.082831	1	0	0	0
AT1G15820	10.6516	-0.803056	0.491369	-1.63433	0.10219	1	light harvesting complex photosystem II subunit 6	Lhcb6 protein (Lhcb6), light harvesting complex of photosystem II.	Lhcb6 protein (Lhcb6), light harvesting complex of photosystem II.
AT1G09480	102.218	-0.802944	0.481205	-1.66861	0.0951946	1	NAD(P)-binding Rossmann-fold superfamily protein	similar to Eucalyptus gunnii alcohol dehydrogenase of unknown physiological function (GI:1143445), Vigna unguiculata (gi:1854445), NOT a cinnamyl-alcohol dehydrogenase	similar to Eucalyptus gunnii alcohol dehydrogenase of unknown physiological function (GI:1143445), Vigna unguiculata (gi:1854445), NOT a cinnamyl-alcohol dehydrogenase
AT3G60680	231.949	-0.802758	0.467125	-1.71851	0.0857038	1	Plant protein of unknown function (DUF641)	0	0
AT1G21680	1823.74	-0.802558	0.497596	-1.61287	0.106773	1	DPP6 N-terminal domain-like protein	0	0
AT1G37140	15.0423	-0.802459	0.500067	-1.6047	0.108559	1	MEI2 C-terminal RRM only like 1	a member of mei2-like gene family; phylogenetic analysis revealed that it belongs to the fourth clade of mei2-like proteins, with conserved C-terminal RNA recognition motif (RRM) only.	a member of mei2-like gene family; phylogenetic analysis revealed that it belongs to the fourth clade of mei2-like proteins, with conserved C-terminal RNA recognition motif (RRM) only.
AT3G05180	61.3697	-0.802434	0.476055	-1.68559	0.0918747	1	GDSL-like Lipase/Acylhydrolase superfamily protein	0	0
AT1G72100	18686.5	-0.80237	0.502822	-1.59573	0.110548	1	late embryogenesis abundant domain-containing protein / LEA domain-containing protein	0	0
AT3G57030	1119.96	-0.80177	0.486763	-1.64715	0.0995281	1	Calcium-dependent phosphotriesterase superfamily protein	0	0
AT1G58235	2507.17	-0.801762	0.430077	-1.86423	0.0622895	1	0	0	0
AT1G12200	31.2219	-0.801729	0.490193	-1.63554	0.101937	1	Flavin-binding monooxygenase family protein	0	0
AT3G60970	64.3953	-0.801588	0.503506	-1.59201	0.111382	1	multidrug resistance-associated protein 15	member of MRP subfamily	member of MRP subfamily
AT1G79440	1028.38	-0.801055	0.436521	-1.83509	0.0664922	1	aldehyde dehydrogenase 5F1	Encodes a mitochondrial succinic semialdehyde dehydrogenase (SSADH). Nomenclature according to Kirch, et al (2004).	Encodes a mitochondrial succinic semialdehyde dehydrogenase (SSADH). Nomenclature according to Kirch, et al (2004).
AT5G48230	844.969	-0.800933	0.489663	-1.63568	0.101906	1	acetoacetyl-CoA thiolase 2	0	0
AT3G61980	2027.57	-0.800779	0.488094	-1.64062	0.100876	1	serine protease inhibitor, Kazal-type family protein	0	0
AT5G04885	1878.81	-0.800701	0.477931	-1.67535	0.0938661	1	Glycosyl hydrolase family protein	0	0
AT2G47780	2127.06	-0.800612	0.380219	-2.10566	0.0352338	1	Rubber elongation factor protein (REF)	0	0
AT2G28790	1039.81	-0.800518	0.503628	-1.5895	0.111947	1	Pathogenesis-related thaumatin superfamily protein	0	0
AT2G06002	127.985	-0.800445	0.455391	-1.75771	0.0787967	1	other RNA	0	0
AT3G22500	31835.1	-0.799847	0.503617	-1.5882	0.11224	1	Seed maturation protein	late embryogenesis abundant (LEA) protein	late embryogenesis abundant (LEA) protein
AT3G21370	17916.5	-0.799157	0.502055	-1.59177	0.111436	1	beta glucosidase 19	0	0
AT3G10340	1606.3	-0.798584	0.43507	-1.83553	0.0664274	1	phenylalanine ammonia-lyase 4	Encodes PAL4, a putative a phenylalanine ammonia-lyase. Arabidopsis has four PALs: AT2G37040 (PAL1), AT3G53260 (PAL2), AT5G04230 (PAL3) and AT3G10340 (PAL4).	Encodes PAL4, a putative a phenylalanine ammonia-lyase. Arabidopsis has four PALs: AT2G37040 (PAL1), AT3G53260 (PAL2), AT5G04230 (PAL3) and AT3G10340 (PAL4).
AT1G01190	19.4348	-0.798238	0.46009	-1.73496	0.0827475	1	cytochrome P450, family 78, subfamily A, polypeptide 8	member of CYP78A	member of CYP78A
AT1G58100	2164.6	-0.798174	0.403361	-1.97881	0.0478375	1	TCP family transcription factor	0	0
AT2G44600	27.6082	-0.797557	0.503393	-1.58436	0.113111	1	0	0	0
AT3G01350	54.6392	-0.797394	0.491668	-1.62181	0.104843	1	Major facilitator superfamily protein	0	0
AT4G18680	1576.29	-0.797282	0.499802	-1.5952	0.110668	1	0	0	0
AT4G22580	96.9518	-0.797281	0.487281	-1.63618	0.101802	1	Exostosin family protein	0	0
AT4G05070	917.394	-0.796324	0.410677	-1.93905	0.0524947	1	Wound-responsive family protein	0	0
AT1G10370	313.046	-0.796021	0.489025	-1.62777	0.103573	1	Glutathione S-transferase family protein	0	0
AT2G21620	2434.17	-0.795995	0.393347	-2.02365	0.0430065	1	Adenine nucleotide alpha hydrolases-like superfamily protein	Encodes gene that is induced in response to dessication; mRNA expression is seen 10 and 24 hrs after start of dessication treatment.	Encodes gene that is induced in response to dessication; mRNA expression is seen 10 and 24 hrs after start of dessication treatment.
AT3G54140	3052.79	-0.795988	0.488034	-1.63101	0.102889	1	peptide transporter 1	Encodes a di- and tri-peptide transporter that recognizes a variety of different amino acid combinations. GFP-tagged PTR1 localizes to the plasma membrane and has 8 to 11 predicted transmembrane domains. PTR1 is expressed in a number of different vascular tissues throughout the plant based on promoter:GUS expression analysis. ptr1 mutants have a lower dry weight than wild type plants when both ar…	Encodes a di- and tri-peptide transporter that recognizes a variety of different amino acid combinations. GFP-tagged PTR1 localizes to the plasma membrane and has 8 to 11 predicted transmembrane domains. PTR1 is expressed in a number of different vascular tissues throughout the plant based on promoter:GUS expression analysis. ptr1 mutants have a lower dry weight than wild type plants when both ar…
AT3G04850	75.1892	-0.795528	0.492749	-1.61447	0.106426	1	Tesmin/TSO1-like CXC domain-containing protein	0	0
AT3G07250	77.6812	-0.794807	0.501317	-1.58544	0.112867	1	nuclear transport factor 2 (NTF2) family protein / RNA recognition motif (RRM)-containing protein	0	0
AT3G07460	829.754	-0.794329	0.369639	-2.14893	0.0316396	1	Protein of unknown function, DUF538	0	0
AT5G62620	2271.48	-0.794037	0.410956	-1.93217	0.0533386	1	Galactosyltransferase family protein	0	0
AT5G50900	430.954	-0.79375	0.476002	-1.66754	0.095408	1	ARM repeat superfamily protein	0	0
AT2G29900	364.477	-0.79352	0.474135	-1.67362	0.0942058	1	Presenilin-2	0	0
AT5G21940	2269.95	-0.793102	0.442557	-1.79209	0.0731186	1	0	0	0
AT3G27540	128.673	-0.792704	0.456799	-1.73535	0.0826797	1	beta-1,4-N-acetylglucosaminyltransferase family protein	0	0
AT3G62980	1584.71	-0.792615	0.445312	-1.77991	0.0750909	1	F-box/RNI-like superfamily protein	Encodes an auxin receptor that mediates auxin-regulated transcription. It contains leucine-rich repeats and an F-box and interacts with ASK1, ASK2 and AtCUL1 to form SCF-TIR1, an SCF ubiquitin ligase complex. Related to yeast Grr1p and human SKP2 proteins, involved in ubiquitin-mediated processes. Required for normal response to auxin and repressed in response to flagellin. As part of the SCF com…	Encodes an auxin receptor that mediates auxin-regulated transcription. It contains leucine-rich repeats and an F-box and interacts with ASK1, ASK2 and AtCUL1 to form SCF-TIR1, an SCF ubiquitin ligase complex. Related to yeast Grr1p and human SKP2 proteins, involved in ubiquitin-mediated processes. Required for normal response to auxin and repressed in response to flagellin. As part of the SCF com…
AT1G72120	459.388	-0.791812	0.485681	-1.63031	0.103036	1	Major facilitator superfamily protein	0	0
AT5G06750	159.316	-0.79162	0.484878	-1.63262	0.102549	1	Protein phosphatase 2C family protein	0	0
AT5G64080	4261.93	-0.791145	0.465519	-1.69949	0.0892271	1	Bifunctional inhibitor/lipid-transfer protein/seed storage 2S albumin superfamily protein	0	0
AT3G24760	57.2792	-0.789231	0.482717	-1.63498	0.102054	1	Galactose oxidase/kelch repeat superfamily protein	0	0
AT5G66400	328262	-0.789149	0.482136	-1.63677	0.101678	1	Dehydrin family protein	Belongs to the dehydrin protein family, which contains highly conserved stretches of 7-17 residues that are repetitively scattered in their sequences, the K-, S-, Y- and lysine rich segments. ABA- and drought-induced glycine-rice dehydrin protein. The ABA-induced expression of RAB18 was reduced following ACC application, indicating that ethylene inhibits the ABA signaling pathway. RAB18 is also e…	Belongs to the dehydrin protein family, which contains highly conserved stretches of 7-17 residues that are repetitively scattered in their sequences, the K-, S-, Y- and lysine rich segments. ABA- and drought-induced glycine-rice dehydrin protein. The ABA-induced expression of RAB18 was reduced following ACC application, indicating that ethylene inhibits the ABA signaling pathway. RAB18 is also e…
AT4G33440	355.543	-0.78898	0.471886	-1.67197	0.0945298	1	Pectin lyase-like superfamily protein	0	0
AT4G25640	1049.73	-0.788679	0.439224	-1.79562	0.0725551	1	detoxifying efflux carrier 35	Encodes a multidrug and toxin efflux family transporter. Involved in flavonoid metabolism, affecting Root growth, seed development and germination, and pollen development, release and viability.	Encodes a multidrug and toxin efflux family transporter. Involved in flavonoid metabolism, affecting Root growth, seed development and germination, and pollen development, release and viability.
AT5G50240	3147.04	-0.788482	0.502335	-1.56963	0.1165	1	protein-l-isoaspartate methyltransferase 2	L-isoaspartyl methyltransferase 2 (PIMT2)gene, alternatively spliced.	L-isoaspartyl methyltransferase 2 (PIMT2)gene, alternatively spliced.
AT5G44110	29.8389	-0.788421	0.500551	-1.57511	0.115232	1	P-loop containing nucleoside triphosphate hydrolases superfamily protein	Encodes a member of the NAP subfamily of ABC transporters.	Encodes a member of the NAP subfamily of ABC transporters.
AT1G13820	443.692	-0.787561	0.492694	-1.59848	0.109936	1	alpha/beta-Hydrolases superfamily protein	0	0
AT4G15240	438.768	-0.787435	0.424768	-1.8538	0.0637676	1	Protein of unknown function (DUF604)	0	0
AT1G23800	22.3996	-0.786659	0.494646	-1.59035	0.111757	1	aldehyde dehydrogenase 2B7	Encodes a mitochondrial aldehyde dehydrogenase; nuclear gene for mitochondrial product.	Encodes a mitochondrial aldehyde dehydrogenase; nuclear gene for mitochondrial product.
AT3G02410	1425.43	-0.786584	0.469841	-1.67415	0.0941012	1	alpha/beta-Hydrolases superfamily protein	0	0
AT1G31750	933.667	-0.786368	0.495123	-1.58823	0.112235	1	proline-rich family protein	0	0
AT1G21310	8.6149	-0.785934	0.431133	-1.82295	0.0683108	1	extensin 3	Encodes extensin 3.	Encodes extensin 3.
AT4G02440	715.616	-0.785443	0.419141	-1.87394	0.0609391	1	F-box family protein	EID1 is an F-box protein that functions as a negative regulator in phytochrome A (phyA)-specific light signalling. Expressed at all stages of plant development independently of light conditions, localizes to the nucleus, and forms nuclear speckles under continuous far-red light. Forms stable dimeric and trimeric complexes with several ASK proteins and Cullin1 in yeast and in planta.	EID1 is an F-box protein that functions as a negative regulator in phytochrome A (phyA)-specific light signalling. Expressed at all stages of plant development independently of light conditions, localizes to the nucleus, and forms nuclear speckles under continuous far-red light. Forms stable dimeric and trimeric complexes with several ASK proteins and Cullin1 in yeast and in planta.
AT2G33310	2257.09	-0.785253	0.44823	-1.7519	0.0797912	1	auxin-induced protein 13	Auxin induced gene, IAA13 (IAA13).	Auxin induced gene, IAA13 (IAA13).
AT4G23070	123.467	-0.784622	0.486959	-1.61127	0.107121	1	RHOMBOID-like protein 7	0	0
AT2G23780	1384.48	-0.784294	0.492077	-1.59385	0.110971	1	RING/U-box superfamily protein	0	0
AT1G12970	794.019	-0.783527	0.373201	-2.09948	0.035775	1	plant intracellular ras group-related LRR 3	Encodes PIRL3, a member of the Plant Intracellular Ras-group-related LRRs (Leucine rich repeat proteins). PIRLs are a distinct, plant-specific class of intracellular LRRs that likely mediate protein interactions, possibly in the context of signal transduction.	Encodes PIRL3, a member of the Plant Intracellular Ras-group-related LRRs (Leucine rich repeat proteins). PIRLs are a distinct, plant-specific class of intracellular LRRs that likely mediate protein interactions, possibly in the context of signal transduction.
AT5G59800	50.4563	-0.78226	0.503467	-1.55375	0.120245	1	methyl-CPG-binding domain 7	Protein containing methyl-CpG-binding domain.Has sequence similarity to human MBD proteins. Interacts with arginine methyltransferase 11. (AtPRMT11	Protein containing methyl-CpG-binding domain.Has sequence similarity to human MBD proteins. Interacts with arginine methyltransferase 11. (AtPRMT11
AT2G30600	442.711	-0.780895	0.497215	-1.57054	0.11629	1	BTB/POZ domain-containing protein	0	0
AT1G30935	167.735	-0.78044	0.458183	-1.70334	0.088505	1	0	0	0
AT1G26400	558.177	-0.77959	0.496308	-1.57078	0.116235	1	FAD-binding Berberine family protein	0	0
AT3G59940	1528.31	-0.779131	0.454262	-1.71516	0.0863167	1	Galactose oxidase/kelch repeat superfamily protein	0	0
AT1G02920	678.268	-0.779054	0.482438	-1.61483	0.106348	1	glutathione S-transferase 7	Encodes glutathione transferase belonging to the phi class of GSTs. Naming convention according to Wagner et al. (2002).	Encodes glutathione transferase belonging to the phi class of GSTs. Naming convention according to Wagner et al. (2002).
AT1G74900	53.0201	-0.778667	0.490539	-1.58737	0.112429	1	Pentatricopeptide repeat (PPR) superfamily protein	0	0
AT2G25330	68.1202	-0.778544	0.485905	-1.60226	0.109099	1	TRAF-like family protein	0	0
AT3G26650	108.765	-0.778197	0.501645	-1.55129	0.120832	1	glyceraldehyde 3-phosphate dehydrogenase A subunit	Encodes one of the two subunits forming the photosynthetic glyceraldehyde-3-phosphate dehydrogenase (GAPDH) and as such a constituent of the supramolecular complex with phosphoribulokinase (PRK) thought to be linked by a small peptide encoded by CP12-2. GapA-1 is coordinately expressed by light with PRK and CP12-2. The enzyme activity, tested in leaf protein extracts dropped significantly after e…	Encodes one of the two subunits forming the photosynthetic glyceraldehyde-3-phosphate dehydrogenase (GAPDH) and as such a constituent of the supramolecular complex with phosphoribulokinase (PRK) thought to be linked by a small peptide encoded by CP12-2. GapA-1 is coordinately expressed by light with PRK and CP12-2. The enzyme activity, tested in leaf protein extracts dropped significantly after e…
AT1G19400	864.783	-0.778	0.409885	-1.8981	0.0576834	1	Erythronate-4-phosphate dehydrogenase family protein	0	0
AT5G05810	229.385	-0.777419	0.499431	-1.55661	0.119563	1	RING/U-box superfamily protein	0	0
AT4G14990	1182.19	-0.777381	0.484017	-1.6061	0.108251	1	Topoisomerase II-associated protein PAT1	0	0
AT1G21760	1186.85	-0.777174	0.404814	-1.91983	0.0548793	1	F-box protein 7	This gene is predicted to encode an F-box protein that is evolutionarily conserved between Arabidopsis and other eukaryotes including S.cerevisiae and humans. It may play a role in regulating translation under conditions of temperature stress. FBP7 transcript levels are increased at high and low temperatures.	This gene is predicted to encode an F-box protein that is evolutionarily conserved between Arabidopsis and other eukaryotes including S.cerevisiae and humans. It may play a role in regulating translation under conditions of temperature stress. FBP7 transcript levels are increased at high and low temperatures.
AT5G64210	370.643	-0.777055	0.391227	-1.9862	0.047011	1	alternative oxidase 2	encodes an isoform of alternative oxidase, which is expressed in rosettes, stems, and roots. Transcript accumulates in dry seeds and decreased upon germination and is not affected by actinomycin A. Protein is localized to mitochondria.	encodes an isoform of alternative oxidase, which is expressed in rosettes, stems, and roots. Transcript accumulates in dry seeds and decreased upon germination and is not affected by actinomycin A. Protein is localized to mitochondria.
AT1G49910	31.5972	-0.776772	0.475705	-1.63289	0.102493	1	Transducin/WD40 repeat-like superfamily protein	Encodes a homolog of the yeast and human BUB3 (BUDDING UNINHIBITED BY BENZYMIDAZOL 3) protein. Yeast and human BUB3s function in spindle assembly checkpoint control.	Encodes a homolog of the yeast and human BUB3 (BUDDING UNINHIBITED BY BENZYMIDAZOL 3) protein. Yeast and human BUB3s function in spindle assembly checkpoint control.
AT4G18670	79.7171	-0.776666	0.475433	-1.6336	0.102343	1	Leucine-rich repeat (LRR) family protein	0	0
AT1G29760	1464.67	-0.776432	0.397654	-1.95253	0.0508754	1	Putative adipose-regulatory protein (Seipin)	0	0
AT5G19120	221.41	-0.775984	0.502903	-1.54301	0.122829	1	Eukaryotic aspartyl protease family protein	0	0
AT5G02160	18.8019	-0.775826	0.501945	-1.54564	0.122192	1	0	0	0
AT5G49830	1157.05	-0.775474	0.460628	-1.68351	0.0922757	1	exocyst complex component 84B	Encodes a member of the exocyst complex gene family. The exocyst is a protein complex involved in tethering vesicles to the plasma membrane during regulated or polarized secretion.	Encodes a member of the exocyst complex gene family. The exocyst is a protein complex involved in tethering vesicles to the plasma membrane during regulated or polarized secretion.
AT5G04790	13.7349	-0.774707	0.499801	-1.55003	0.121134	1	0	0	0
AT4G29720	335.873	-0.774396	0.440895	-1.75642	0.0790168	1	polyamine oxidase 5	0	0
AT3G48020	122.869	-0.774182	0.472585	-1.63819	0.101383	1	0	0	0
AT5G64930	1033.68	-0.774041	0.435732	-1.77642	0.0756643	1	CPR5 protein, putative	Regulator of expression of pathogenesis-related (PR) genes. Participates in signal transduction pathways involved in plant defense (systemic acquired resistance -SAR).	Regulator of expression of pathogenesis-related (PR) genes. Participates in signal transduction pathways involved in plant defense (systemic acquired resistance -SAR).
AT3G51990	186.255	-0.773958	0.436445	-1.77332	0.0761751	1	Protein kinase superfamily protein	0	0
AT3G10985	554.989	-0.773879	0.464313	-1.66672	0.0955705	1	senescence associated gene 20	A senescence-associated gene whose expression is induced in response to treatment with Nep1, a fungal protein that causes necrosis.	A senescence-associated gene whose expression is induced in response to treatment with Nep1, a fungal protein that causes necrosis.
AT3G14430	418.114	-0.773598	0.444444	-1.7406	0.081754	1	0	0	0
AT2G36300	1527.72	-0.773411	0.455133	-1.69931	0.0892611	1	Integral membrane Yip1 family protein	0	0
AT5G47110	621.647	-0.772755	0.372726	-2.07325	0.0381486	1	Chlorophyll A-B binding family protein	0	0
AT3G19553	75.0475	-0.772092	0.503037	-1.53486	0.124818	1	Amino acid permease family protein	0	0
AT2G21860	309.275	-0.77075	0.457356	-1.68523	0.0919441	1	violaxanthin de-epoxidase-related	0	0
AT5G27670	1324	-0.770248	0.429144	-1.79485	0.072678	1	histone H2A 7	Encodes HTA7, a histone H2A protein.	Encodes HTA7, a histone H2A protein.
AT3G17710	474.968	-0.770063	0.456335	-1.6875	0.0915079	1	F-box and associated interaction domains-containing protein	0	0
AT2G46620	71.8001	-0.769142	0.50257	-1.53042	0.125913	1	P-loop containing nucleoside triphosphate hydrolases superfamily protein	0	0
AT4G04692	1133.57	-0.768422	0.419979	-1.82967	0.0673	1	0	pseudogene of unknown protein	pseudogene of unknown protein
AT2G28420	16516.2	-0.768259	0.48293	-1.59083	0.111648	1	Lactoylglutathione lyase / glyoxalase I family protein	0	0
AT1G23070	1536.81	-0.767407	0.487509	-1.57414	0.115456	1	Protein of unknown function (DUF300)	0	0
AT4G00300	604.714	-0.767281	0.501337	-1.53047	0.1259	1	fringe-related protein	0	0
AT1G06040	619.266	-0.767051	0.411488	-1.86409	0.0623087	1	B-box zinc finger family protein	Encodes salt tolerance protein (STO) which confers salt tolerance to yeast cells. Fully complements calcineurin deficient yeast but does not encode a phosphoprotein phosphatase. Sequence has similarities to CONSTANS. STO co-localizes with COP1 and plays a role in light signaling.	Encodes salt tolerance protein (STO) which confers salt tolerance to yeast cells. Fully complements calcineurin deficient yeast but does not encode a phosphoprotein phosphatase. Sequence has similarities to CONSTANS. STO co-localizes with COP1 and plays a role in light signaling.
AT2G39020	2772.49	-0.766313	0.474178	-1.61609	0.106076	1	Acyl-CoA N-acyltransferases (NAT) superfamily protein	0	0
AT4G33510	5239.96	-0.766233	0.436115	-1.75695	0.078926	1	3-deoxy-d-arabino-heptulosonate 7-phosphate synthase	Enzyme catalyzing the first committed step in aromatic amino acid biosynthesis	Enzyme catalyzing the first committed step in aromatic amino acid biosynthesis
AT5G15870	1762.71	-0.76615	0.419424	-1.82667	0.0677493	1	glycosyl hydrolase family 81 protein	0	0
AT4G32390	1763.89	-0.765956	0.496112	-1.54392	0.122608	1	Nucleotide-sugar transporter family protein	0	0
AT1G75760	1313.33	-0.764956	0.46351	-1.65036	0.0988699	1	ER lumen protein retaining receptor family protein	0	0
AT5G63190	2132.63	-0.764731	0.444024	-1.72227	0.0850198	1	MA3 domain-containing protein	0	0
AT5G12010	1726.13	-0.764211	0.420907	-1.81563	0.0694273	1	0	0	0
AT3G04790	1381.28	-0.7638	0.448122	-1.70445	0.0882977	1	Ribose 5-phosphate isomerase, type A protein	0	0
AT3G04360	702.977	-0.763174	0.492466	-1.5497	0.121214	1	Calcium-dependent lipid-binding (CaLB domain) family protein	0	0
AT5G55460	60.6873	-0.762807	0.482593	-1.58064	0.11396	1	Bifunctional inhibitor/lipid-transfer protein/seed storage 2S albumin superfamily protein	0	0
AT1G44350	309.951	-0.762255	0.46194	-1.65012	0.0989192	1	IAA-leucine resistant (ILR)-like gene 6	encodes a protein similar to IAA amino acid conjugate hydrolase.	encodes a protein similar to IAA amino acid conjugate hydrolase.
AT3G11690	293.891	-0.761825	0.437761	-1.74028	0.0818103	1	0	0	0
AT2G03520	2022.07	-0.761777	0.49392	-1.54231	0.122999	1	ureide permease 4	Encodes AtUPS4, a member of the Arabidopsis ureide permease family.	Encodes AtUPS4, a member of the Arabidopsis ureide permease family.
AT3G50790	93.0056	-0.761763	0.460865	-1.6529	0.0983518	1	esterase/lipase/thioesterase family protein	0	0
AT3G01570	90992.6	-0.761754	0.502654	-1.51546	0.129655	1	Oleosin family protein	0	0
AT5G27150	1242.81	-0.761661	0.470264	-1.61965	0.105309	1	Na+/H+ exchanger 1	Encodes a vacuolar sodium/proton antiporter involved in salt tolerance, ion homeostasis, and leaf development.	Encodes a vacuolar sodium/proton antiporter involved in salt tolerance, ion homeostasis, and leaf development.
AT5G02280	80.0668	-0.761581	0.477845	-1.59378	0.110984	1	SNARE-like superfamily protein	0	0
AT4G13460	719.632	-0.761063	0.484448	-1.57099	0.116185	1	SU(VAR)3-9 homolog 9	Encodes a SU(VAR)3-9 homolog, a SET domain protein. Known SET domain proteins are involved in epigenetic control of gene expression and act as histone methyltransferases. There are 10 SUVH genes in Arabidopsis and members of this subfamily of the SET proteins have an additional conserved SRA domain. A plant line expressing an RNAi construct directed against this gene has reduced agrobacterium-med…	Encodes a SU(VAR)3-9 homolog, a SET domain protein. Known SET domain proteins are involved in epigenetic control of gene expression and act as histone methyltransferases. There are 10 SUVH genes in Arabidopsis and members of this subfamily of the SET proteins have an additional conserved SRA domain. A plant line expressing an RNAi construct directed against this gene has reduced agrobacterium-med…
AT5G16960	46.3356	-0.760883	0.480038	-1.58505	0.112956	1	Zinc-binding dehydrogenase family protein	0	0
AT3G47820	44.3881	-0.760858	0.487314	-1.56133	0.118446	1	PLANT U-BOX 39	0	0
AT5G62070	463.676	-0.760495	0.427434	-1.77921	0.0752051	1	IQ-domain 23	0	0
AT4G10630	51.0963	-0.760281	0.487272	-1.56028	0.118694	1	Glutaredoxin family protein	0	0
AT2G14960	99.9706	-0.759786	0.473509	-1.60459	0.108585	1	Auxin-responsive GH3 family protein	encodes a protein similar to IAA-amido synthases. Lines carrying an insertion in this gene are hypersensitive to auxin.	encodes a protein similar to IAA-amido synthases. Lines carrying an insertion in this gene are hypersensitive to auxin.
AT1G14430	11.8062	-0.75978	0.495889	-1.53216	0.125484	1	glyoxal oxidase-related protein	0	0
AT1G08770	452.302	-0.759779	0.463333	-1.63981	0.101044	1	prenylated RAB acceptor 1.E	0	0
AT3G29270	495.02	-0.759302	0.462552	-1.64155	0.100683	1	RING/U-box superfamily protein	0	0
AT3G09030	464.681	-0.759028	0.42418	-1.7894	0.0735502	1	BTB/POZ domain-containing protein	0	0
AT5G22470	10133.9	-0.758233	0.498058	-1.52238	0.127914	1	NAD+ ADP-ribosyltransferases;NAD+ ADP-ribosyltransferases	0	0
AT1G52740	5729.16	-0.757143	0.415818	-1.82085	0.068629	1	histone H2A protein 9	Encodes HTA9, a histone H2A protein.	Encodes HTA9, a histone H2A protein.
AT5G58950	3193.35	-0.757028	0.448936	-1.68627	0.0917435	1	Protein kinase superfamily protein	0	0
AT1G75820	107.729	-0.756781	0.460832	-1.6422	0.100548	1	Leucine-rich receptor-like protein kinase family protein	Putative receptor kinase with an extracellular leucine-rich domain. Controls shoot and floral meristem size, and contributes to establish and maintain floral meristem identity. Negatively regulated by KAPP (kinase-associated protein phosphatase). CLV3 peptide binds directly CLV1 ectodomain.	Putative receptor kinase with an extracellular leucine-rich domain. Controls shoot and floral meristem size, and contributes to establish and maintain floral meristem identity. Negatively regulated by KAPP (kinase-associated protein phosphatase). CLV3 peptide binds directly CLV1 ectodomain.
AT5G03700	1049.41	-0.756111	0.499859	-1.51265	0.130369	1	D-mannose binding lectin protein with Apple-like carbohydrate-binding domain	0	0
AT2G21410	1399.22	-0.755252	0.472872	-1.59716	0.11023	1	vacuolar proton ATPase A2	Vacuolar proton ATPase subunit VHA-a isoform 2. Localized in the tonoplast. Required for efficient nutrient storage but not for sodium accumulation.	Vacuolar proton ATPase subunit VHA-a isoform 2. Localized in the tonoplast. Required for efficient nutrient storage but not for sodium accumulation.
AT3G05260	23847	-0.755218	0.490927	-1.53835	0.123963	1	NAD(P)-binding Rossmann-fold superfamily protein	0	0
AT4G32890	13.7909	-0.753599	0.483777	-1.55774	0.119295	1	GATA transcription factor 9	Encodes a member of the GATA factor family of zinc finger transcription factors.	Encodes a member of the GATA factor family of zinc finger transcription factors.
AT3G58620	86.7823	-0.753586	0.466678	-1.61479	0.106356	1	tetratricopetide-repeat thioredoxin-like 4	0	0
AT3G56200	23.1815	-0.753465	0.50017	-1.50642	0.13196	1	Transmembrane amino acid transporter family protein	Encodes a putative amino acid transporter.	Encodes a putative amino acid transporter.
AT5G03180	1586.69	-0.752615	0.364023	-2.0675	0.0386875	1	RING/U-box superfamily protein	0	0
AT3G22200	1081.73	-0.752569	0.442868	-1.69931	0.0892613	1	Pyridoxal phosphate (PLP)-dependent transferases superfamily protein	Genetically redundant with POP3;mediates pollen tube guidance. Double mutants are self sterile; gamma-aminobutyrate transaminase subunit precursor; nuclear gene for mitochondrial product. Encodes gamma-aminobutyrate transaminase that uses pyruvate instead of alpha-ketoglutarate as cosubstrate. Mutations in POP2/HER1 render roots resistant to the inhibitory growth effects of the volatile organic c…	Genetically redundant with POP3;mediates pollen tube guidance. Double mutants are self sterile; gamma-aminobutyrate transaminase subunit precursor; nuclear gene for mitochondrial product. Encodes gamma-aminobutyrate transaminase that uses pyruvate instead of alpha-ketoglutarate as cosubstrate. Mutations in POP2/HER1 render roots resistant to the inhibitory growth effects of the volatile organic c…
AT1G74470	151.85	-0.752314	0.496069	-1.51655	0.12938	1	Pyridine nucleotide-disulphide oxidoreductase family protein	Encodes for a multifunctional protein with geranylgeranyl reductase activity shown to catalyze the reduction of prenylated geranylgeranyl-chlorophyll a to phytyl-chlorophyll a (chlorophyll a) and free geranylgeranyl pyrophosphate to phytyl pyrophosphate.	Encodes for a multifunctional protein with geranylgeranyl reductase activity shown to catalyze the reduction of prenylated geranylgeranyl-chlorophyll a to phytyl-chlorophyll a (chlorophyll a) and free geranylgeranyl pyrophosphate to phytyl pyrophosphate.
AT3G48390	391.315	-0.752059	0.446947	-1.68266	0.0924413	1	MA3 domain-containing protein	0	0
AT5G53500	205.8	-0.751808	0.461814	-1.62795	0.103536	1	Transducin/WD40 repeat-like superfamily protein	0	0
AT4G16480	23.8091	-0.751707	0.502349	-1.49638	0.134554	1	inositol transporter 4	Encodes a high affinity H+:<i>myo</i>-inositol symporter. The only other compound shown to be transported was pinitol, a methylated derivative of <i>myo</i>-inositol.	Encodes a high affinity H+:<i>myo</i>-inositol symporter. The only other compound shown to be transported was pinitol, a methylated derivative of <i>myo</i>-inositol.
AT3G54660	3049.47	-0.751465	0.435601	-1.72512	0.0845054	1	glutathione reductase	Encodes glutathione reductase that is most likely localized in the chloroplast.	Encodes glutathione reductase that is most likely localized in the chloroplast.
AT1G64950	4200.13	-0.751305	0.460342	-1.63206	0.102668	1	cytochrome P450, family 89, subfamily A, polypeptide 5	member of CYP89A	member of CYP89A
AT2G26640	36.4511	-0.751138	0.502857	-1.49374	0.135244	1	3-ketoacyl-CoA synthase 11	Encodes KCS11, a member of the 3-ketoacyl-CoA synthase family involved in the biosynthesis of VLCFA (very long chain fatty acids).	Encodes KCS11, a member of the 3-ketoacyl-CoA synthase family involved in the biosynthesis of VLCFA (very long chain fatty acids).
AT3G56090	279.322	-0.750901	0.49053	-1.5308	0.12582	1	ferritin 3	Encodes FERRITIN 3, AtFER3. Ferritins are a class of 24-mer multi-meric proteins found in all kingdoms of life. Function as the main iron store in mammals. Evidence suggests that Arabidopsis ferritins are essential to protect cells against oxidative damage, but they do not constitute the major iron pool.	Encodes FERRITIN 3, AtFER3. Ferritins are a class of 24-mer multi-meric proteins found in all kingdoms of life. Function as the main iron store in mammals. Evidence suggests that Arabidopsis ferritins are essential to protect cells against oxidative damage, but they do not constitute the major iron pool.
AT5G65495	1198.52	-0.750071	0.468951	-1.59947	0.109717	1	0	0	0
AT1G54050	1817.13	-0.750054	0.442879	-1.69359	0.0903441	1	HSP20-like chaperones superfamily protein	0	0
AT1G18390	65.3324	-0.749737	0.499985	-1.49952	0.133739	1	Protein kinase superfamily protein	0	0
AT4G36850	2660.77	-0.749717	0.388004	-1.93224	0.0533297	1	PQ-loop repeat family protein / transmembrane family protein	0	0
AT1G08940	29.9914	-0.748336	0.500668	-1.49468	0.134999	1	Phosphoglycerate mutase family protein	0	0
AT5G58660	176.091	-0.747017	0.503597	-1.48336	0.137978	1	2-oxoglutarate (2OG) and Fe(II)-dependent oxygenase superfamily protein	0	0
AT1G15030	309.297	-0.746929	0.461739	-1.61764	0.105739	1	Protein of unknown function (DUF789)	Encodes a Cysteine-rich peptide (CRP) family protein	Encodes a Cysteine-rich peptide (CRP) family protein
AT5G21105	157.19	-0.746325	0.494397	-1.50956	0.131155	1	Plant L-ascorbate oxidase	0	0
AT1G51370	291.738	-0.746256	0.420647	-1.77406	0.0760526	1	F-box/RNI-like/FBD-like domains-containing protein	0	0
AT5G54770	21810.6	-0.746052	0.492763	-1.51402	0.130021	1	thiazole biosynthetic enzyme, chloroplast (ARA6) (THI1) (THI4)	Encodes a thiamine biosynthetic gene that has a dual function in thiamine biosynthesis and mitochondrial DNA damage tolerance. It appears to be involved in producing the thiazole portion of thiamine (vitamin B1). A crystal structure of the protein reveals that it forms a 2-ring homo-octamer.	Encodes a thiamine biosynthetic gene that has a dual function in thiamine biosynthesis and mitochondrial DNA damage tolerance. It appears to be involved in producing the thiazole portion of thiamine (vitamin B1). A crystal structure of the protein reveals that it forms a 2-ring homo-octamer.
AT2G38905	824.617	-0.745257	0.50312	-1.48127	0.138534	1	Low temperature and salt responsive protein family	0	0
AT3G50740	2538.31	-0.744869	0.503643	-1.47896	0.13915	1	UDP-glucosyl transferase 72E1	UGT72E1 is an UDPG:coniferyl alcohol glucosyltransferase which specifically glucosylates sinapyl- and coniferyl aldehydes. The enzyme is thought to be involved in lignin metabolism.	UGT72E1 is an UDPG:coniferyl alcohol glucosyltransferase which specifically glucosylates sinapyl- and coniferyl aldehydes. The enzyme is thought to be involved in lignin metabolism.
AT3G15270	28.449	-0.744096	0.498844	-1.49164	0.135794	1	squamosa promoter binding protein-like 5	Encodes a member of the SPL (squamosa-promoter binding protein-like)gene family, a novel gene family encoding DNA binding proteins and putative transcription factors. Contains the SBP-box, which encodes the SBP-domain, required and sufficient for interaction with DNA. It is involved in regulation of flowering and vegetative phase change. Its temporal expression is regulated by the microRNA miR156…	Encodes a member of the SPL (squamosa-promoter binding protein-like)gene family, a novel gene family encoding DNA binding proteins and putative transcription factors. Contains the SBP-box, which encodes the SBP-domain, required and sufficient for interaction with DNA. It is involved in regulation of flowering and vegetative phase change. Its temporal expression is regulated by the microRNA miR156…
AT4G27940	373.619	-0.743941	0.455821	-1.63209	0.10266	1	manganese tracking factor for mitochondrial SOD2	0	0
AT4G35440	49.703	-0.743862	0.499097	-1.49042	0.136115	1	chloride channel E	Enclodes a choride channel protein that is localized to the thlakoid membrane.	Enclodes a choride channel protein that is localized to the thlakoid membrane.
AT1G07530	4124.67	-0.743516	0.383581	-1.93835	0.0525801	1	SCARECROW-like 14	Encodes a member of the GRAS family of transcription factors. The protein interacts with the TGA2 transcription factor and affects the transcription of stress-responsive genes. The protein is found in the nucleus and is also exported to the cytoplasm.	Encodes a member of the GRAS family of transcription factors. The protein interacts with the TGA2 transcription factor and affects the transcription of stress-responsive genes. The protein is found in the nucleus and is also exported to the cytoplasm.
AT3G18270	839.256	-0.743283	0.418239	-1.77718	0.0755393	1	cytochrome P450, family 77, subfamily A, polypeptide 5 pseudogene	a cytochrome P450 pseudogene. the second half of the gene overlaps perfectly with the other gene model.	a cytochrome P450 pseudogene. the second half of the gene overlaps perfectly with the other gene model.
AT3G11050	28467.4	-0.742904	0.503319	-1.47601	0.139941	1	ferritin 2	0	0
AT1G09070	9806.56	-0.741658	0.425724	-1.74211	0.0814888	1	soybean gene regulated by cold-2	SRC2 specifically binds the peptide PIEPPPHH, and moves from ER to a vacuole fraction where it gets internalized. Involved in Protein Storage Vacuole targeting.	SRC2 specifically binds the peptide PIEPPPHH, and moves from ER to a vacuole fraction where it gets internalized. Involved in Protein Storage Vacuole targeting.
AT3G18780	1590.28	-0.741447	0.450222	-1.64685	0.0995896	1	actin 2	Encodes an actin that is constitutively expressed in vegetative structures but not pollen. ACT2 is involved in tip growth of root hairs.	Encodes an actin that is constitutively expressed in vegetative structures but not pollen. ACT2 is involved in tip growth of root hairs.
AT5G05850	59.4359	-0.740877	0.492748	-1.50356	0.132694	1	plant intracellular ras group-related LRR 1	Encodes PIRL1, a member of the Plant Intracellular Ras-group-related LRRs (Leucine rich repeat proteins). PIRLs are a distinct, plant-specific class of intracellular LRRs that likely mediate protein interactions, possibly in the context of signal transduction. PIRL1 (AT5G05850) and PIRL9 (AT3G11330) are genetically redundant and are required for differentiation of microspores into pollen.	Encodes PIRL1, a member of the Plant Intracellular Ras-group-related LRRs (Leucine rich repeat proteins). PIRLs are a distinct, plant-specific class of intracellular LRRs that likely mediate protein interactions, possibly in the context of signal transduction. PIRL1 (AT5G05850) and PIRL9 (AT3G11330) are genetically redundant and are required for differentiation of microspores into pollen.
AT3G44320	963.798	-0.740669	0.42818	-1.72981	0.0836648	1	nitrilase 3	This enzyme catalyzes the hydrolysis of indole-3-acetonitrile (IAN) to indole-3-acetic acid (IAA) (EC 3.5.5.1) and IAN to indole-3-acetamide (IAM) at lower levels. It is the only one of the four Arabidopsis nitrilases whose mRNA levels are strongly induced when plants experience sulphur deprivation. This enzyme likely participates in other non-auxin-related metabolic pathways.	This enzyme catalyzes the hydrolysis of indole-3-acetonitrile (IAN) to indole-3-acetic acid (IAA) (EC 3.5.5.1) and IAN to indole-3-acetamide (IAM) at lower levels. It is the only one of the four Arabidopsis nitrilases whose mRNA levels are strongly induced when plants experience sulphur deprivation. This enzyme likely participates in other non-auxin-related metabolic pathways.
AT5G04380	13.6397	-0.740306	0.497494	-1.48807	0.136732	1	S-adenosyl-L-methionine-dependent methyltransferases superfamily protein	0	0
AT5G16550	1424.52	-0.740142	0.459446	-1.61095	0.107191	1	0	0	0
AT4G33890	1114.8	-0.739987	0.405684	-1.82405	0.068145	1	0	0	0
AT4G33925	25.8466	-0.739804	0.50317	-1.47029	0.141484	1	0	0	0
AT5G66052	816.099	-0.739261	0.485427	-1.52291	0.127781	1	0	0	0
ATMG00160	589.72	-0.738717	0.465172	-1.58805	0.112275	1	cytochrome oxidase 2	cytochrome c oxidase subunit 2	cytochrome c oxidase subunit 2
AT4G08500	1242.62	-0.738339	0.489269	-1.50907	0.131282	1	MAPK/ERK kinase kinase 1	Encodes a member of the A1 subgroup of the MEKK (MAPK/ERK kinase kinase) family. MEKK is another name for Mitogen-Activated Protein Kinase Kinase Kinase (MAPKKK or MAP3K). This subgroup has four members: At4g08500 (MEKK1, also known as ARAKIN, MAP3Kb1, MAPKKK8), At4g08480 (MEKK2, also known as MAP3Kb4, MAPKKK9), At4g08470 (MEKK3, also known as MAP3Kb3, MAPKKK10) and At4g12020 (MEKK4, also known a…	Encodes a member of the A1 subgroup of the MEKK (MAPK/ERK kinase kinase) family. MEKK is another name for Mitogen-Activated Protein Kinase Kinase Kinase (MAPKKK or MAP3K). This subgroup has four members: At4g08500 (MEKK1, also known as ARAKIN, MAP3Kb1, MAPKKK8), At4g08480 (MEKK2, also known as MAP3Kb4, MAPKKK9), At4g08470 (MEKK3, also known as MAP3Kb3, MAPKKK10) and At4g12020 (MEKK4, also known a…
AT4G34870	20636.6	-0.738258	0.465333	-1.58651	0.112623	1	rotamase cyclophilin 5	belongs to cyclophilin family	belongs to cyclophilin family
AT3G49750	20.7518	-0.737788	0.503603	-1.46502	0.142916	1	receptor like protein 44	0	0
AT2G45040	298.01	-0.737107	0.487243	-1.51281	0.130328	1	Matrixin family protein	0	0
AT1G29785	235.678	-0.736888	0.464456	-1.58656	0.112612	1	other RNA	Potential natural antisense gene, locus overlaps with AT1G29780	Potential natural antisense gene, locus overlaps with AT1G29780
AT3G20660	1534.73	-0.735861	0.414949	-1.77338	0.0761663	1	organic cation/carnitine transporter4	0	0
AT5G22360	932.287	-0.735542	0.435656	-1.68836	0.0913428	1	vesicle-associated membrane protein 714	Member of Synaptobrevin-like AtVAMP7C, v-SNARE protein family.	Member of Synaptobrevin-like AtVAMP7C, v-SNARE protein family.
AT3G19970	361.368	-0.73447	0.447907	-1.63978	0.101051	1	alpha/beta-Hydrolases superfamily protein	0	0
AT1G07400	875.582	-0.734062	0.503572	-1.45771	0.144921	1	HSP20-like chaperones superfamily protein	0	0
AT1G62422	564.797	-0.733899	0.41928	-1.75038	0.0800527	1	0	0	0
AT1G49032	3049.29	-0.733287	0.407329	-1.80023	0.0718243	1	0	0	0
AT5G15210	1872.49	-0.733241	0.457001	-1.60446	0.108613	1	homeobox protein 30	Encodes ZFHD3, a member of the zinc finger homeodomain transcriptional factor family.	Encodes ZFHD3, a member of the zinc finger homeodomain transcriptional factor family.
AT2G18735	422.252	-0.733096	0.466472	-1.57158	0.116049	1	other RNA	0	0
AT3G47030	20.8211	-0.73284	0.47986	-1.5272	0.126712	1	F-box and associated interaction domains-containing protein	0	0
AT5G40190	530.885	-0.73258	0.463161	-1.5817	0.113719	1	RNA ligase/cyclic nucleotide phosphodiesterase family protein	Identified in a screen for calmodulin-binding proteins obtained from an auxin treated cDNA library.	Identified in a screen for calmodulin-binding proteins obtained from an auxin treated cDNA library.
AT1G64390	39.702	-0.732299	0.496627	-1.47455	0.140335	1	glycosyl hydrolase 9C2	0	0
AT2G05920	2932.14	-0.732273	0.484084	-1.5127	0.130357	1	Subtilase family protein	0	0
AT1G02020	475.442	-0.731857	0.421955	-1.73444	0.0828395	1	nitroreductase family protein	0	0
AT5G65710	209.595	-0.731484	0.428741	-1.70612	0.0879857	1	HAESA-like 2	0	0
AT5G39520	133.305	-0.731446	0.49275	-1.48442	0.137698	1	Protein of unknown function (DUF1997)	0	0
AT3G27770	3142.42	-0.731258	0.423432	-1.72698	0.0841712	1	0	0	0
AT5G52510	2353.87	-0.731071	0.452564	-1.6154	0.106224	1	SCARECROW-like 8	0	0
AT1G48745	208.077	-0.730915	0.465391	-1.57054	0.11629	1	0	0	0
AT3G54680	784.662	-0.730836	0.463938	-1.57529	0.11519	1	proteophosphoglycan-related	0	0
AT1G74380	2026.45	-0.730721	0.462273	-1.58071	0.113944	1	xyloglucan xylosyltransferase 5	0	0
AT3G22740	804.045	-0.730302	0.490225	-1.48973	0.136295	1	homocysteine S-methyltransferase 3	homocysteine S-methyltransferase (HMT3)	homocysteine S-methyltransferase (HMT3)
AT1G17890	418.403	-0.730029	0.401598	-1.81781	0.0690935	1	NAD(P)-binding Rossmann-fold superfamily protein	0	0
AT2G42950	623.993	-0.729743	0.488509	-1.49382	0.135224	1	Magnesium transporter CorA-like family protein	0	0
AT3G20170	313.229	-0.729644	0.435671	-1.67476	0.0939816	1	ARM repeat superfamily protein	0	0
AT5G22070	484.708	-0.729634	0.470969	-1.54922	0.121329	1	Core-2/I-branching beta-1,6-N-acetylglucosaminyltransferase family protein	0	0
AT5G59730	39.2826	-0.7296	0.497979	-1.46512	0.142888	1	exocyst subunit exo70 family protein H7	A member of EXO70 gene family, putative exocyst subunits, conserved in land plants. Arabidopsis thaliana contains 23 putative EXO70 genes, which can be classified into eight clusters on the phylogenetic tree.	A member of EXO70 gene family, putative exocyst subunits, conserved in land plants. Arabidopsis thaliana contains 23 putative EXO70 genes, which can be classified into eight clusters on the phylogenetic tree.
AT4G25230	1286.18	-0.72954	0.406435	-1.79497	0.0726578	1	RPM1 interacting protein 2	RPM1 interacting protein 2, has a CUE domain which is sufficient for the interaction with RPM1.Positive regulator of RPM1 and PRS2 mediated hypersensitive response.Functions as ubiquitin ligase and binds to RPM1.	RPM1 interacting protein 2, has a CUE domain which is sufficient for the interaction with RPM1.Positive regulator of RPM1 and PRS2 mediated hypersensitive response.Functions as ubiquitin ligase and binds to RPM1.
AT5G66580	454.338	-0.729203	0.50296	-1.44982	0.147108	1	0	0	0
AT2G31585	1820.97	-0.728767	0.413138	-1.76398	0.0777354	1	other RNA	Unknown gene	Unknown gene
AT4G34710	4397.51	-0.728522	0.500105	-1.45674	0.145189	1	arginine decarboxylase 2	encodes a arginine decarboxylase (ADC), a rate-limiting enzyme that catalyzes the first step of polyamine (PA) biosynthesis via ADC pathway in Arabidopsis thaliana. Arabidopsis genome has two ADC paralogs, ADC1 and ADC2. ADC2 is stress-inducible (osmotic stress). Double mutant analysis showed that ADC genes are essential for the production of PA, and are required for normal seed development. Over…	encodes a arginine decarboxylase (ADC), a rate-limiting enzyme that catalyzes the first step of polyamine (PA) biosynthesis via ADC pathway in Arabidopsis thaliana. Arabidopsis genome has two ADC paralogs, ADC1 and ADC2. ADC2 is stress-inducible (osmotic stress). Double mutant analysis showed that ADC genes are essential for the production of PA, and are required for normal seed development. Over…
AT1G20780	534.331	-0.728248	0.409011	-1.78051	0.0749925	1	senescence-associated E3 ubiquitin ligase 1	Encodes a protein containing a U-box and an ARM domain.	Encodes a protein containing a U-box and an ARM domain.
AT4G08960	1355.88	-0.728237	0.421967	-1.72581	0.0843808	1	phosphotyrosyl phosphatase activator (PTPA) family protein	0	0
AT1G33250	1029.52	-0.728156	0.397759	-1.83064	0.0671536	1	Protein of unknown function (DUF604)	0	0
AT1G05510	27736.7	-0.727581	0.503276	-1.44569	0.148264	1	Protein of unknown function (DUF1264)	Protein is tyrosine-phosphorylated and its phosphorylation state is modulated in response to ABA in Arabidopsis thaliana seeds.	Protein is tyrosine-phosphorylated and its phosphorylation state is modulated in response to ABA in Arabidopsis thaliana seeds.
AT1G30040	79.3137	-0.727266	0.444718	-1.63534	0.101978	1	gibberellin 2-oxidase	Encodes a gibberellin 2-oxidase that acts on C-19 gibberellins. AtGA2OX2 expression is responsive to cytokinin and KNOX activities.	Encodes a gibberellin 2-oxidase that acts on C-19 gibberellins. AtGA2OX2 expression is responsive to cytokinin and KNOX activities.
AT4G12880	82.3728	-0.726524	0.442785	-1.6408	0.100838	1	early nodulin-like protein 19	0	0
AT2G38060	76.4382	-0.726521	0.474011	-1.53271	0.125348	1	phosphate transporter 4;2	Encodes an inorganic phosphate transporter (PHT4;2).	Encodes an inorganic phosphate transporter (PHT4;2).
AT5G05170	2817.2	-0.726495	0.487409	-1.49052	0.136086	1	Cellulose synthase family protein	Encodes a cellulose synthase isomer. CESA3 mutants have cellulose defect in the primary cell wall. Multiple lines of evidence suggest that CESA3, along with CESA1 and CESA6 are present in the same plasma membrane complex for cellulose biosynthesis. As inferred from the null role of secondary wall-type CesAs, included in a set of five primary wall-type CesAs that may support trichome cell wall thi…	Encodes a cellulose synthase isomer. CESA3 mutants have cellulose defect in the primary cell wall. Multiple lines of evidence suggest that CESA3, along with CESA1 and CESA6 are present in the same plasma membrane complex for cellulose biosynthesis. As inferred from the null role of secondary wall-type CesAs, included in a set of five primary wall-type CesAs that may support trichome cell wall thi…
AT5G18680	935.786	-0.726482	0.418447	-1.73614	0.0825397	1	tubby like protein 11	Member of TLP family	Member of TLP family
AT5G08410	467.419	-0.726014	0.433016	-1.67664	0.093612	1	ferredoxin/thioredoxin reductase subunit A (variable subunit) 2	0	0
AT5G11670	416.023	-0.725868	0.428122	-1.69547	0.0899862	1	NADP-malic enzyme 2	The malic enzyme (EC 1.1.1.40) encoded by AtNADP-ME2 is presumably a cytosolic enzyme involved in malate metabolism and possibly assisting the oxidative pentose phosphate pathway. AtNADP-ME2 counts for the major part of NADP-ME activity in mature tissues of Arabidopsis.	The malic enzyme (EC 1.1.1.40) encoded by AtNADP-ME2 is presumably a cytosolic enzyme involved in malate metabolism and possibly assisting the oxidative pentose phosphate pathway. AtNADP-ME2 counts for the major part of NADP-ME activity in mature tissues of Arabidopsis.
AT1G52510	225.54	-0.725474	0.427525	-1.69692	0.0897127	1	alpha/beta-Hydrolases superfamily protein	0	0
AT2G47150	11.6928	-0.725449	0.435051	-1.6675	0.0954144	1	NAD(P)-binding Rossmann-fold superfamily protein	0	0
AT4G29780	654.858	-0.725209	0.4653	-1.55858	0.119095	1	0	0	0
AT1G15710	320.123	-0.724184	0.469301	-1.54311	0.122803	1	prephenate dehydrogenase family protein	0	0
AT1G55530	1320.04	-0.724165	0.384276	-1.88449	0.0594982	1	RING/U-box superfamily protein	0	0
AT5G50770	96.1648	-0.72377	0.443036	-1.63366	0.10233	1	hydroxysteroid dehydrogenase 6	Encodes a putative hydroxysteroid dehydrogenase (HSD). Genes that encode HSD include: At5g50600 and At5g50700 (HSD1), At3g47350(HSD2), At3g47360(HSD3), At5g50590 and At5g50690(HSD4), At5g50770(HSD6) (Plant Cell Physiology 50:1463). Two copies of HSD1 and HSD4 exist due to a gene duplication event. In Plant Physiology 145:87, At5g50690 is HSD7, At4g10020 is HSD5.	Encodes a putative hydroxysteroid dehydrogenase (HSD). Genes that encode HSD include: At5g50600 and At5g50700 (HSD1), At3g47350(HSD2), At3g47360(HSD3), At5g50590 and At5g50690(HSD4), At5g50770(HSD6) (Plant Cell Physiology 50:1463). Two copies of HSD1 and HSD4 exist due to a gene duplication event. In Plant Physiology 145:87, At5g50690 is HSD7, At4g10020 is HSD5.
AT1G71050	18.3893	-0.7236	0.502911	-1.43882	0.150201	1	Heavy metal transport/detoxification superfamily protein	0	0
AT5G52860	10.9385	-0.72356	0.482043	-1.50103	0.133348	1	ABC-2 type transporter family protein	0	0
AT2G17840	4590.97	-0.722678	0.478243	-1.51111	0.13076	1	Senescence/dehydration-associated protein-related	Identified as drought-inducible gene by differential hybridization. Upregulated by high light, drought, cold and salt stress determined by microarray analysis.	Identified as drought-inducible gene by differential hybridization. Upregulated by high light, drought, cold and salt stress determined by microarray analysis.
AT3G01400	775.594	-0.722291	0.469538	-1.5383	0.123975	1	ARM repeat superfamily protein	0	0
AT5G03090	68.3725	-0.722163	0.497892	-1.45044	0.146936	1	0	0	0
AT5G10730	1072.75	-0.722019	0.451088	-1.60062	0.109461	1	NAD(P)-binding Rossmann-fold superfamily protein	0	0
AT1G11785	13.3314	-0.721715	0.495253	-1.45726	0.145043	1	0	0	0
AT2G33700	2052.82	-0.721627	0.422332	-1.70867	0.0875117	1	Protein phosphatase 2C family protein	0	0
ATMG00513	95.5594	-0.721557	0.497158	-1.45136	0.146679	1	NADH dehydrogenase 5A	Mitochondrial NADH dehydrogenase subunit 5. The gene is trans-spliced from three different pre-cursors, NAD5a, NAD5b and NAD5c.	Mitochondrial NADH dehydrogenase subunit 5. The gene is trans-spliced from three different pre-cursors, NAD5a, NAD5b and NAD5c.
AT3G50070	568.7	-0.72142	0.461654	-1.56269	0.118126	1	CYCLIN D3;3	Encode CYCD3;3, a CYCD3 D-type cyclin. Important for determining cell number in developing lateral organs. Mediating cytokinin effects in apical growth and development.	Encode CYCD3;3, a CYCD3 D-type cyclin. Important for determining cell number in developing lateral organs. Mediating cytokinin effects in apical growth and development.
AT2G17265	1260.98	-0.720802	0.461246	-1.56273	0.118117	1	homoserine kinase	Encodes a homoserine kinase (HSK) which produces O-phospho-L-homoserine (HserP), a compound at the branching point of methionine and threonine biosynthesis. HSK is found in the stromal fraction of chloroplasts. Mutants are susceptible to downy mildew fungus Hyaloperonospora parasitica.	Encodes a homoserine kinase (HSK) which produces O-phospho-L-homoserine (HserP), a compound at the branching point of methionine and threonine biosynthesis. HSK is found in the stromal fraction of chloroplasts. Mutants are susceptible to downy mildew fungus Hyaloperonospora parasitica.
AT3G53340	409.236	-0.720278	0.406427	-1.77222	0.0763578	1	nuclear factor Y, subunit B10	0	0
AT5G54540	7245.74	-0.719884	0.411588	-1.74904	0.0802841	1	Uncharacterised conserved protein (UCP012943)	0	0
AT2G39660	191.798	-0.719517	0.462355	-1.5562	0.119661	1	botrytis-induced kinase1	Encodes a plasma membrane-localized ser/thr protein kinase that is a crucial component of host response signaling required to activate the resistance responses to Botrytis and A. brassicicola infection. It is likely a negative regulator of salicylic acid accumulation and basal defense against virulent bacterial pathogens.	Encodes a plasma membrane-localized ser/thr protein kinase that is a crucial component of host response signaling required to activate the resistance responses to Botrytis and A. brassicicola infection. It is likely a negative regulator of salicylic acid accumulation and basal defense against virulent bacterial pathogens.
AT4G26500	861.845	-0.719503	0.422371	-1.70348	0.0884776	1	chloroplast sulfur E	Sulfur acceptor that interacts with and activates the cysteine desulfurases, AtSufS in plastids and AtNifS1 in mitochondria, and both activations are vital during embryogenesis. Dual localization in mitochondria and chloroplasts. Involved in Fe-S cluster biogenesis in mitochondria and plastids. Expressed in all major tissues, with higher expression in green parts. Its expression is light-dependen…	Sulfur acceptor that interacts with and activates the cysteine desulfurases, AtSufS in plastids and AtNifS1 in mitochondria, and both activations are vital during embryogenesis. Dual localization in mitochondria and chloroplasts. Involved in Fe-S cluster biogenesis in mitochondria and plastids. Expressed in all major tissues, with higher expression in green parts. Its expression is light-dependen…
AT1G14580	962.916	-0.719256	0.494429	-1.45472	0.145747	1	C2H2-like zinc finger protein	0	0
AT5G13170	30.0114	-0.719252	0.501649	-1.43378	0.151636	1	senescence-associated gene 29	0	0
AT2G11522	9.5496	-0.718892	0.471454	-1.52484	0.127299	1	0	0	0
AT3G19680	3383.6	-0.718818	0.501849	-1.43234	0.152047	1	Protein of unknown function (DUF1005)	0	0
AT3G01850	1098.41	-0.718694	0.413565	-1.7378	0.0822459	1	Aldolase-type TIM barrel family protein	0	0
AT1G51200	14564.9	-0.71867	0.433389	-1.65826	0.0972654	1	A20/AN1-like zinc finger family protein	0	0
AT4G34980	173.186	-0.7186	0.429363	-1.67364	0.0942012	1	subtilisin-like serine protease 2	Serine protease similar to subtilisin.	Serine protease similar to subtilisin.
AT1G12750	129.807	-0.71853	0.459388	-1.5641	0.117794	1	RHOMBOID-like protein 6	0	0
AT1G80080	42.4753	-0.717849	0.498819	-1.4391	0.150123	1	Leucine-rich repeat (LRR) family protein	Encodes a transmembrane leucine-repeat containing receptor-like protein that is expressed in proliferative postprotodermal cells. Recessive mutation leads to disruption of asymmetric cell division during stomata development.	Encodes a transmembrane leucine-repeat containing receptor-like protein that is expressed in proliferative postprotodermal cells. Recessive mutation leads to disruption of asymmetric cell division during stomata development.
AT1G06110	4539.16	-0.717781	0.42567	-1.68624	0.0917496	1	SKP1/ASK-interacting protein 16	0	0
AT5G35100	762.681	-0.717584	0.469806	-1.52741	0.12666	1	Cyclophilin-like peptidyl-prolyl cis-trans isomerase family protein	0	0
AT5G47800	36.9821	-0.717459	0.499878	-1.43527	0.151211	1	Phototropic-responsive NPH3 family protein	0	0
AT3G30390	3950.65	-0.716737	0.453649	-1.57994	0.114121	1	Transmembrane amino acid transporter family protein	Encodes a putative amino acid transporter.	Encodes a putative amino acid transporter.
AT5G04590	7216.95	-0.716564	0.477865	-1.49951	0.133741	1	sulfite reductase	A.thaliana gene encoding sulfite reductase.	A.thaliana gene encoding sulfite reductase.
AT2G04280	703.28	-0.716195	0.4876	-1.46882	0.141883	1	0	0	0
AT1G64355	396.722	-0.71604	0.475275	-1.50658	0.131918	1	0	0	0
AT3G12400	1410.16	-0.716037	0.400107	-1.78961	0.0735163	1	Ubiquitin-conjugating enzyme/RWD-like protein	Mutants of this gene were initially identified because of the trichome morphogenesis phenotype. Those trichomes have multiple nuclei, a defect that turns out not to be restricted to the trichomes but also in all endoreduplicating cell types. This gene encodes a ubiquitin-binding protein with sequence similarities with yeast proteins that are components of the ESCRTI-III complexes. The Arabidopsis…	Mutants of this gene were initially identified because of the trichome morphogenesis phenotype. Those trichomes have multiple nuclei, a defect that turns out not to be restricted to the trichomes but also in all endoreduplicating cell types. This gene encodes a ubiquitin-binding protein with sequence similarities with yeast proteins that are components of the ESCRTI-III complexes. The Arabidopsis…
AT5G63130	72.4494	-0.715785	0.496665	-1.44118	0.149533	1	Octicosapeptide/Phox/Bem1p family protein	0	0
AT5G02630	547.852	-0.715198	0.484323	-1.4767	0.139757	1	Lung seven transmembrane receptor family protein	0	0
AT1G29400	1340.74	-0.715152	0.439027	-1.62895	0.103324	1	MEI2-like protein 5	A member of mei2-like gene family, predominantly plant-based family of genes encoding RNA binding proteins with characteristic presence of a highly conserved RNA binding motif first described in the mei2 gene of the fission yeast S. pombe. In silico analyses reveal nine mei2 -like genes in A. thaliana. They were grouped into four distinct clades, based on overall sequence similarity and subfamily…	A member of mei2-like gene family, predominantly plant-based family of genes encoding RNA binding proteins with characteristic presence of a highly conserved RNA binding motif first described in the mei2 gene of the fission yeast S. pombe. In silico analyses reveal nine mei2 -like genes in A. thaliana. They were grouped into four distinct clades, based on overall sequence similarity and subfamily…
AT1G55365	20.7501	-0.714997	0.494101	-1.44707	0.147878	1	0	0	0
AT5G13440	5216.6	-0.714944	0.431398	-1.65727	0.0974645	1	Ubiquinol-cytochrome C reductase iron-sulfur subunit	0	0
AT5G66320	317.761	-0.714903	0.409142	-1.74732	0.0805815	1	GATA transcription factor 5	Encodes GATA transcription factor gene GNC, involved in regulating carbon and nitrogen metabolism. Expression occurs in aerial tissue at an early stage of development and is inducible by nitrate.	Encodes GATA transcription factor gene GNC, involved in regulating carbon and nitrogen metabolism. Expression occurs in aerial tissue at an early stage of development and is inducible by nitrate.
AT2G25620	677.158	-0.714229	0.46884	-1.5234	0.127659	1	DNA-binding protein phosphatase 1	Encodes DBP1, a member of the DBP factors (DNA-binding protein phosphatases) featuring sequence-specific DNA-binding and protein phosphatase activity. DBP1 is involved in plant-potyvirus interactions. Loss-of-function of DBP1 renders resistance to potyviruses.	Encodes DBP1, a member of the DBP factors (DNA-binding protein phosphatases) featuring sequence-specific DNA-binding and protein phosphatase activity. DBP1 is involved in plant-potyvirus interactions. Loss-of-function of DBP1 renders resistance to potyviruses.
AT2G23300	150.767	-0.7138	0.484478	-1.47334	0.14066	1	Leucine-rich repeat protein kinase family protein	0	0
AT5G35160	3497.42	-0.713646	0.467644	-1.52604	0.126999	1	Endomembrane protein 70 protein family	0	0
AT1G51355	115.811	-0.713472	0.469008	-1.52124	0.128201	1	0	0	0
AT3G15358	290.764	-0.713455	0.478783	-1.49014	0.136187	1	0	0	0
AT5G02230	34.5601	-0.712757	0.502783	-1.41762	0.156301	1	Haloacid dehalogenase-like hydrolase (HAD) superfamily protein	0	0
AT3G16990	1290.07	-0.712235	0.488861	-1.45693	0.145136	1	Haem oxygenase-like, multi-helical	0	0
AT5G21100	33.8474	-0.712233	0.50006	-1.4243	0.154361	1	Plant L-ascorbate oxidase	0	0
AT1G67070	32.487	-0.711857	0.503249	-1.41452	0.157209	1	Mannose-6-phosphate isomerase, type I	Encodes a protein with phosphomannose isomerase activity that is involved in synthesis of ascorbic acid. Expression is induced after 24 hours of dark treatment, in senescing leaves and treatment with exogenous photosynthesis inhibitor. Induction of gene expression was suppressed in excised leaves supplied with sugar. The authors suggest that the gene's expression pattern is responding to the leve…	Encodes a protein with phosphomannose isomerase activity that is involved in synthesis of ascorbic acid. Expression is induced after 24 hours of dark treatment, in senescing leaves and treatment with exogenous photosynthesis inhibitor. Induction of gene expression was suppressed in excised leaves supplied with sugar. The authors suggest that the gene's expression pattern is responding to the leve…
AT5G57100	347.138	-0.711593	0.478989	-1.48561	0.137382	1	Nucleotide/sugar transporter family protein	0	0
AT1G58440	638.018	-0.711568	0.484019	-1.47013	0.141528	1	FAD/NAD(P)-binding oxidoreductase family protein	Encodes a putative protein that has been speculated, based on sequence similarities, to have squalene monooxygenase activity.	Encodes a putative protein that has been speculated, based on sequence similarities, to have squalene monooxygenase activity.
AT3G22160	9.99813	-0.710946	0.492983	-1.44213	0.149265	1	VQ motif-containing protein	0	0
AT3G03170	295.881	-0.710667	0.42832	-1.6592	0.097076	1	0	0	0
AT1G09750	29.384	-0.710558	0.501209	-1.41769	0.156282	1	Eukaryotic aspartyl protease family protein	0	0
AT4G27070	4839.11	-0.710514	0.498189	-1.42619	0.153812	1	tryptophan synthase beta-subunit 2	Tryptophan synthase beta. Expressed at low levels in all tissues.	Tryptophan synthase beta. Expressed at low levels in all tissues.
AT3G44190	303.711	-0.710194	0.435135	-1.63212	0.102654	1	FAD/NAD(P)-binding oxidoreductase family protein	0	0
AT3G24220	14.6594	-0.710144	0.496735	-1.42963	0.152825	1	nine-cis-epoxycarotenoid dioxygenase 6	A member of gene NCED-related gene family, encodes 9-cis-epoxycarotenoid dioxygenase, a key enzyme in the biosynthesis of abscisic acid. The expression of this gene declines during the first 12h of imbibition.	A member of gene NCED-related gene family, encodes 9-cis-epoxycarotenoid dioxygenase, a key enzyme in the biosynthesis of abscisic acid. The expression of this gene declines during the first 12h of imbibition.
AT2G42310	1633.81	-0.710106	0.441902	-1.60693	0.10807	1	0	0	0
AT4G31140	985.052	-0.709798	0.458545	-1.54794	0.121638	1	O-Glycosyl hydrolases family 17 protein	0	0
AT1G76570	196.472	-0.709483	0.418968	-1.6934	0.0903784	1	Chlorophyll A-B binding family protein	0	0
AT5G15530	26.2361	-0.709369	0.495573	-1.43141	0.152312	1	biotin carboxyl carrier protein 2	biotin carboxyl carrier protein isoform 2 (BCCP2) mRNA,	biotin carboxyl carrier protein isoform 2 (BCCP2) mRNA,
AT5G14240	935.363	-0.708431	0.403083	-1.75753	0.0788275	1	Thioredoxin superfamily protein	0	0
AT1G21790	224.377	-0.708358	0.44176	-1.60349	0.108827	1	TRAM, LAG1 and CLN8 (TLC) lipid-sensing domain containing protein	0	0
AT4G35180	144.48	-0.70799	0.502791	-1.40812	0.159096	1	LYS/HIS transporter 7	0	0
AT5G03170	9.35114	-0.707205	0.428971	-1.64861	0.0992279	1	FASCICLIN-like arabinogalactan-protein 11	0	0
AT4G20740	395.35	-0.707136	0.44432	-1.5915	0.111496	1	Pentatricopeptide repeat (PPR-like) superfamily protein	0	0
AT4G39820	540.725	-0.706651	0.426944	-1.65514	0.0978963	1	Tetratricopeptide repeat (TPR)-like superfamily protein	0	0
AT1G09665	24.0113	-0.70655	0.463802	-1.52339	0.127662	1	Toll-Interleukin-Resistance (TIR) domain family protein	0	0
AT1G05230	85.5645	-0.705827	0.477411	-1.47845	0.139288	1	homeodomain GLABROUS 2	Encodes a homeobox-leucine zipper family protein belonging to the HD-ZIP IV family. Mutants have trichomes that appear glass-like under a dissecting microscope as compared to the wild-type trichomes. The mutations do not affect trichome growth or branch number.	Encodes a homeobox-leucine zipper family protein belonging to the HD-ZIP IV family. Mutants have trichomes that appear glass-like under a dissecting microscope as compared to the wild-type trichomes. The mutations do not affect trichome growth or branch number.
AT3G60220	192.134	-0.705619	0.394034	-1.79076	0.0733323	1	TOXICOS EN LEVADURA 4	Encodes a putative RING-H2 zinc finger protein ATL4 (ATL4).	Encodes a putative RING-H2 zinc finger protein ATL4 (ATL4).
AT5G15650	2689.98	-0.705183	0.424905	-1.65963	0.0969898	1	reversibly glycosylated polypeptide 2	Reversibly Glycosylated Polypeptide-2. Constitutive expression in tobacco impairs plant development and virus spread.	Reversibly Glycosylated Polypeptide-2. Constitutive expression in tobacco impairs plant development and virus spread.
AT2G31360	8330.3	-0.704839	0.416434	-1.69256	0.0905395	1	16:0delta9 desaturase 2	homologous to delta 9 acyl-lipid desaturases of cyanobacteria and acyl-CoA desaturases of yeast and mammals. expression up-regulated by cold temperature.	homologous to delta 9 acyl-lipid desaturases of cyanobacteria and acyl-CoA desaturases of yeast and mammals. expression up-regulated by cold temperature.
AT4G00370	107.156	-0.704787	0.459002	-1.53548	0.124667	1	Major facilitator superfamily protein	Encodes an inorganic phosphate transporter (PHT4;4).	Encodes an inorganic phosphate transporter (PHT4;4).
AT2G39570	1793.83	-0.704691	0.440866	-1.59842	0.109949	1	ACT domain-containing protein	0	0
AT3G23920	3921.61	-0.704356	0.411171	-1.71305	0.0867034	1	beta-amylase 1	Encodes a chloroplast beta-amylase. Is necessary for leaf starch breakdown in the absence of BAM3.	Encodes a chloroplast beta-amylase. Is necessary for leaf starch breakdown in the absence of BAM3.
AT4G08093	16.0619	-0.704154	0.501057	-1.40534	0.159921	1	0	pseudogene of unknown protein	pseudogene of unknown protein
AT1G30090	1337.35	-0.703694	0.449416	-1.5658	0.117396	1	Galactose oxidase/kelch repeat superfamily protein	0	0
AT3G53810	250.266	-0.703504	0.49423	-1.42343	0.154611	1	Concanavalin A-like lectin protein kinase family protein	0	0
AT1G11910	21157.5	-0.703408	0.478282	-1.4707	0.141373	1	aspartic proteinase A1	Encodes an aspartic proteinase that forms a heterodimer and is stable over a broad pH range (ph 3-8).	Encodes an aspartic proteinase that forms a heterodimer and is stable over a broad pH range (ph 3-8).
AT3G51160	1024.55	-0.703331	0.438876	-1.60258	0.109028	1	NAD(P)-binding Rossmann-fold superfamily protein	Catalyzes the first step in the de novo synthesis of GDP-L-fucose.	Catalyzes the first step in the de novo synthesis of GDP-L-fucose.
AT1G77210	59.5069	-0.703259	0.502876	-1.39847	0.161971	1	sugar transporter 14	AtSTP14 belongs to the family of sugar transport proteins (AtSTPs)in volved in monosaccharide transport. Heterologous expression in yeast revealed that AtSTP14 is the transporter specifc for galactose and does not transport other monosaccharides such as glucose or fructose.	AtSTP14 belongs to the family of sugar transport proteins (AtSTPs)in volved in monosaccharide transport. Heterologous expression in yeast revealed that AtSTP14 is the transporter specifc for galactose and does not transport other monosaccharides such as glucose or fructose.
AT2G21810	5.85534	-0.702645	0.453299	-1.55007	0.121125	1	Cysteine/Histidine-rich C1 domain family protein	0	0
AT4G39120	37.5374	-0.702176	0.496454	-1.41438	0.15725	1	myo-inositol monophosphatase like 2	Encodes a chloroplast-localized member of the myo-inositol monophosphatase family, IMPL2 (myo-Inositol monophosphatase like 2) that seems to have multiple enzymatic activities. It contributes to histidine biosynthesis based on it histidinol-phosphate phosphatase activity. In addition, the protein can act as an inositol monophosphatase and an L-galactose-1-phosphate phosphatase in vitro.	Encodes a chloroplast-localized member of the myo-inositol monophosphatase family, IMPL2 (myo-Inositol monophosphatase like 2) that seems to have multiple enzymatic activities. It contributes to histidine biosynthesis based on it histidinol-phosphate phosphatase activity. In addition, the protein can act as an inositol monophosphatase and an L-galactose-1-phosphate phosphatase in vitro.
AT5G56140	2599.06	-0.701318	0.364305	-1.92509	0.0542187	1	RNA-binding KH domain-containing protein	0	0
AT3G11820	203.815	-0.701203	0.404042	-1.73547	0.0826572	1	syntaxin of plants 121	Encodes a syntaxin localized at the plasma membrane (SYR1, Syntaxin Related Protein 1, also known as SYP121, PENETRATION1/PEN1). SYR1/PEN1 is a member of the SNARE superfamily proteins. SNARE proteins are involved in cell signaling, vesicle traffic, growth and development. SYR1/PEN1 functions in positioning anchoring of the KAT1 K+ channel protein at the plasma membrane. Transcription is upregula…	Encodes a syntaxin localized at the plasma membrane (SYR1, Syntaxin Related Protein 1, also known as SYP121, PENETRATION1/PEN1). SYR1/PEN1 is a member of the SNARE superfamily proteins. SNARE proteins are involved in cell signaling, vesicle traffic, growth and development. SYR1/PEN1 functions in positioning anchoring of the KAT1 K+ channel protein at the plasma membrane. Transcription is upregula…
AT2G46060	329.309	-0.700287	0.494408	-1.41642	0.156653	1	transmembrane protein-related	0	0
AT3G55950	17.3128	-0.700213	0.484172	-1.44621	0.148119	1	CRINKLY4 related 3	0	0
AT1G62500	44.2994	-0.700097	0.477967	-1.46474	0.142992	1	Bifunctional inhibitor/lipid-transfer protein/seed storage 2S albumin superfamily protein	0	0
AT1G08420	2244.84	-0.699912	0.486768	-1.43788	0.150469	1	BRI1 suppressor 1 (BSU1)-like 2	0	0
AT4G15475	772.927	-0.699636	0.400377	-1.74744	0.0805603	1	F-box/RNI-like superfamily protein	0	0
AT3G06960	826.074	-0.69925	0.44768	-1.56194	0.118302	1	pigment defective 320	Mutations in this gene suppress the low temperature-induced phenotype of Arabidopsis tocopherol-deficient mutant vte2.	Mutations in this gene suppress the low temperature-induced phenotype of Arabidopsis tocopherol-deficient mutant vte2.
AT4G03190	360.593	-0.699006	0.462068	-1.51278	0.130336	1	GRR1-like protein 1	Encodes an F box protein belonging to the TIR1 subfamily. This protein forms SCF complexes with ASK1 and CUL1 and interacts with Aux/IAA proteins in an auxin-dependent manner. It also has sequence similarity to the yeast protein GRR1, which is involved in glucose repression.	Encodes an F box protein belonging to the TIR1 subfamily. This protein forms SCF complexes with ASK1 and CUL1 and interacts with Aux/IAA proteins in an auxin-dependent manner. It also has sequence similarity to the yeast protein GRR1, which is involved in glucose repression.
AT5G27920	174.138	-0.699005	0.49773	-1.40439	0.160204	1	F-box family protein	0	0
AT4G33360	39.1724	-0.698376	0.499526	-1.39808	0.16209	1	NAD(P)-binding Rossmann-fold superfamily protein	Encodes an NAD+-dependent dehydrogenase that oxidizes farnesol more efficiently than other prenyl alcohol substrates.	Encodes an NAD+-dependent dehydrogenase that oxidizes farnesol more efficiently than other prenyl alcohol substrates.
AT4G29950	447.536	-0.698244	0.408278	-1.71022	0.0872254	1	Ypt/Rab-GAP domain of gyp1p superfamily protein	0	0
AT2G16770	1952.02	-0.698092	0.44806	-1.55803	0.119226	1	Basic-leucine zipper (bZIP) transcription factor family protein	Basic-region leucine zipper (bZIP23) transcription factor involved in the adaptation to zinc deficiency. Binds ZDRE motifs.	Basic-region leucine zipper (bZIP23) transcription factor involved in the adaptation to zinc deficiency. Binds ZDRE motifs.
AT2G44770	557.348	-0.697889	0.445625	-1.56609	0.117328	1	ELMO/CED-12 family protein	0	0
AT2G45720	359.743	-0.69758	0.4922	-1.41727	0.156404	1	ARM repeat superfamily protein	0	0
AT1G17420	7.57472	-0.697433	0.449117	-1.5529	0.120447	1	lipoxygenase 3	Lipoxygenase	Lipoxygenase
AT5G33395	12.6366	-0.69723	0.46439	-1.50139	0.133255	1	transposable element gene	0	0
AT2G44920	65.1903	-0.697102	0.469296	-1.48542	0.137432	1	Tetratricopeptide repeat (TPR)-like superfamily protein	0	0
AT5G47750	1826.18	-0.696956	0.438966	-1.58772	0.11235	1	D6 protein kinase like 2	0	0
AT1G31130	1920.23	-0.696796	0.492233	-1.41558	0.156898	1	0	0	0
AT5G48480	143.754	-0.695922	0.495462	-1.40459	0.160143	1	Lactoylglutathione lyase / glyoxalase I family protein	0	0
AT3G15510	15.9395	-0.695468	0.499009	-1.3937	0.163408	1	NAC domain containing protein 2	Note of caution: not to be confused with another protein (AtNAC6 locus AT5G39610) which on occasion has also been referred to as AtNAC2.	Note of caution: not to be confused with another protein (AtNAC6 locus AT5G39610) which on occasion has also been referred to as AtNAC2.
AT2G14530	712.076	-0.695292	0.411279	-1.69056	0.0909212	1	TRICHOME BIREFRINGENCE-LIKE 13	Encodes a member of the TBL (TRICHOME BIREFRINGENCE-LIKE) gene family containing a plant-specific DUF231 (domain of unknown function) domain. TBL gene family has 46 members, two of which (TBR/AT5G06700 and TBL3/AT5G01360) have been shown to be involved in the synthesis and deposition of secondary wall cellulose, presumably by influencing the esterification state of pectic polymers. A nomenclature…	Encodes a member of the TBL (TRICHOME BIREFRINGENCE-LIKE) gene family containing a plant-specific DUF231 (domain of unknown function) domain. TBL gene family has 46 members, two of which (TBR/AT5G06700 and TBL3/AT5G01360) have been shown to be involved in the synthesis and deposition of secondary wall cellulose, presumably by influencing the esterification state of pectic polymers. A nomenclature…
AT3G26750	224.019	-0.695122	0.500493	-1.38887	0.164871	1	0	0	0
AT1G54860	9619.54	-0.694955	0.503252	-1.38093	0.167301	1	Glycoprotein membrane precursor GPI-anchored	0	0
AT5G57710	4087.38	-0.694774	0.467675	-1.48559	0.137387	1	Double Clp-N motif-containing P-loop nucleoside triphosphate hydrolases superfamily protein	0	0
AT5G28150	462.908	-0.694376	0.436976	-1.58905	0.112049	1	Plant protein of unknown function (DUF868)	0	0
AT4G28650	47.2265	-0.69432	0.478155	-1.45208	0.146479	1	Leucine-rich repeat transmembrane protein kinase family protein	0	0
AT5G11150	1033.72	-0.693817	0.441906	-1.57006	0.116402	1	vesicle-associated membrane protein 713	Member of Synaptobrevin-like AtVAMP7C, v-SNARE protein family.	Member of Synaptobrevin-like AtVAMP7C, v-SNARE protein family.
AT1G72770	826.615	-0.693278	0.436916	-1.58675	0.112568	1	homology to ABI1	mutant has ABA hypersensitive inhibition of seed germination; Protein Phosphatase 2C; regulates the activation of the Snf1-related kinase OST1 by abscisic acid.	mutant has ABA hypersensitive inhibition of seed germination; Protein Phosphatase 2C; regulates the activation of the Snf1-related kinase OST1 by abscisic acid.
AT5G57550	24571.1	-0.693124	0.497709	-1.39263	0.163732	1	xyloglucan endotransglucosylase/hydrolase 25	xyloglucan endotransglycosylase-related protein (XTR3)	xyloglucan endotransglycosylase-related protein (XTR3)
AT2G29940	375.531	-0.693007	0.489675	-1.41524	0.156998	1	pleiotropic drug resistance 3	0	0
AT1G66600	42.0827	-0.692908	0.480296	-1.44267	0.149113	1	ABA overly sensitive mutant 3	A member of WRKY Transcription Factor; Group III. Involved in the regulation of plant responses to ABA and drought stress.	A member of WRKY Transcription Factor; Group III. Involved in the regulation of plant responses to ABA and drought stress.
AT3G07430	3119.31	-0.692549	0.456684	-1.51647	0.1294	1	YGGT family protein	0	0
AT1G58470	503.02	-0.691706	0.430314	-1.60744	0.107957	1	RNA-binding protein 1	encodes an RNA-binding protein	encodes an RNA-binding protein
AT1G10530	24.4696	-0.691694	0.502481	-1.37656	0.168649	1	0	0	0
AT2G28370	744.014	-0.691566	0.455507	-1.51823	0.128956	1	Uncharacterised protein family (UPF0497)	0	0
AT1G44770	1177.58	-0.69142	0.42686	-1.61978	0.105279	1	0	0	0
AT4G02730	465.754	-0.691165	0.44029	-1.5698	0.116463	1	Transducin/WD40 repeat-like superfamily protein	0	0
AT5G04170	2337.81	-0.690885	0.441047	-1.56647	0.11724	1	Calcium-binding EF-hand family protein	0	0
AT1G11530	354.762	-0.690802	0.503363	-1.37237	0.169948	1	C-terminal cysteine residue is changed to a serine 1	Encodes a monocysteinic thioredoxin, thioredoxin in which the second cysteine of the redox site is replaced by a serine, with low disulfide reductase but efficient disulfide isomerase activity.	Encodes a monocysteinic thioredoxin, thioredoxin in which the second cysteine of the redox site is replaced by a serine, with low disulfide reductase but efficient disulfide isomerase activity.
AT5G16760	2213.22	-0.690655	0.43437	-1.59002	0.111831	1	Inositol 1,3,4-trisphosphate 5/6-kinase family protein	Encodes a inositol 1,3,4-trisphosphate 5/6-kinase.	Encodes a inositol 1,3,4-trisphosphate 5/6-kinase.
AT3G57010	291.722	-0.690505	0.491613	-1.40457	0.160149	1	Calcium-dependent phosphotriesterase superfamily protein	0	0
AT4G11040	5723.69	-0.690238	0.489445	-1.41025	0.158467	1	Protein phosphatase 2C family protein	0	0
AT1G80380	1349.17	-0.690197	0.412261	-1.67417	0.0940965	1	P-loop containing nucleoside triphosphate hydrolases superfamily protein	encodes a glycerate kinase which catalyzes the last step of photorespiration C2 cycle.	encodes a glycerate kinase which catalyzes the last step of photorespiration C2 cycle.
AT1G13390	1027.04	-0.690195	0.397802	-1.73502	0.0827372	1	0	0	0
AT3G05510	1703.18	-0.689474	0.424877	-1.62276	0.104641	1	Phospholipid/glycerol acyltransferase family protein	0	0
AT3G52710	100.881	-0.688371	0.482118	-1.42781	0.153347	1	0	0	0
AT3G48520	10.5582	-0.688322	0.477146	-1.44258	0.149138	1	cytochrome P450, family 94, subfamily B, polypeptide 3	member of CYP94B	member of CYP94B
AT5G63570	942.78	-0.687961	0.463651	-1.48379	0.137865	1	glutamate-1-semialdehyde-2,1-aminomutase	Encodes a protein with homology to glutamate-1-semialdehyde 2,1-aminomutase catalyzing the conversion of glutamate-1-semialdehyde (GSA) into 5-amino levulinate. The expression of this gene was demonstrated to be light-induced.	Encodes a protein with homology to glutamate-1-semialdehyde 2,1-aminomutase catalyzing the conversion of glutamate-1-semialdehyde (GSA) into 5-amino levulinate. The expression of this gene was demonstrated to be light-induced.
AT5G45730	49.6015	-0.687129	0.502536	-1.36732	0.171524	1	Cysteine/Histidine-rich C1 domain family protein	0	0
AT5G10860	6376.38	-0.686449	0.388074	-1.76886	0.0769171	1	Cystathionine beta-synthase (CBS) family protein	0	0
AT1G55680	3793.54	-0.686005	0.384831	-1.78261	0.0746493	1	Transducin/WD40 repeat-like superfamily protein	0	0
AT4G21120	2178.84	-0.685961	0.494705	-1.38661	0.165562	1	amino acid transporter 1	Encodes a member of the cationic amino acid transporter (CAT) subfamily of amino acid polyamine choline transporters. Mediates efficient uptake of Lys, Arg and Glu in a yeast system.	Encodes a member of the cationic amino acid transporter (CAT) subfamily of amino acid polyamine choline transporters. Mediates efficient uptake of Lys, Arg and Glu in a yeast system.
AT2G29660	74.7043	-0.685841	0.503525	-1.36208	0.173173	1	zinc finger (C2H2 type) family protein	0	0
AT4G04960	359.117	-0.685818	0.500949	-1.36904	0.170988	1	Concanavalin A-like lectin protein kinase family protein	0	0
AT1G54710	636.951	-0.685656	0.436984	-1.56906	0.116633	1	homolog of yeast autophagy 18 (ATG18) H	0	0
AT5G09600	365.73	-0.684388	0.476493	-1.4363	0.150916	1	succinate dehydrogenase 3-1	Encodes one of the membrane anchor subunits of the mitochondrial respiratory complex II. The protein is encoded by the nuclear genome but is imported into the mitochondrion. There are two genes that encode this protein, the other is SDH3-2.	Encodes one of the membrane anchor subunits of the mitochondrial respiratory complex II. The protein is encoded by the nuclear genome but is imported into the mitochondrion. There are two genes that encode this protein, the other is SDH3-2.
AT1G69935	299.62	-0.683804	0.401181	-1.70448	0.0882921	1	short hypocotyl in white light1	Encodes a nuclear localized serine-arginine-aspartate-rich protein that acts as a negative regulator of photomorphogenesis.	Encodes a nuclear localized serine-arginine-aspartate-rich protein that acts as a negative regulator of photomorphogenesis.
AT2G33520	1596.6	-0.683664	0.503626	-1.35748	0.174628	1	0	0	0
AT1G56060	14.4065	-0.682849	0.482883	-1.41411	0.15733	1	0	0	0
AT2G42840	493.894	-0.682536	0.503259	-1.35623	0.175025	1	protodermal factor 1	Encodes a putative extracellular proline-rich protein is exclusively expressed in the L1 layer of vegetative, inflorescence and floral meristems and the protoderm of organ primordia.	Encodes a putative extracellular proline-rich protein is exclusively expressed in the L1 layer of vegetative, inflorescence and floral meristems and the protoderm of organ primordia.
AT2G05230	12.284	-0.682515	0.472022	-1.44594	0.148195	1	DNAJ heat shock N-terminal domain-containing protein	0	0
AT4G02130	135.842	-0.682042	0.503364	-1.35497	0.175428	1	galacturonosyltransferase 6	Encodes a protein with putative galacturonosyltransferase activity.	Encodes a protein with putative galacturonosyltransferase activity.
AT3G12630	2988.23	-0.681995	0.406654	-1.67709	0.093525	1	A20/AN1-like zinc finger family protein	0	0
AT3G57600	25.3037	-0.681993	0.501642	-1.35952	0.173982	1	Integrase-type DNA-binding superfamily protein	encodes a member of the DREB subfamily A-2 of ERF/AP2 transcription factor family. The protein contains one AP2 domain. There are eight members in this subfamily including DREB2A AND DREB2B that are involved in response to drought.	encodes a member of the DREB subfamily A-2 of ERF/AP2 transcription factor family. The protein contains one AP2 domain. There are eight members in this subfamily including DREB2A AND DREB2B that are involved in response to drought.
AT1G74750	803.935	-0.681324	0.483443	-1.40932	0.158741	1	Pentatricopeptide repeat (PPR) superfamily protein	0	0
AT1G51700	97.904	-0.681266	0.503642	-1.35268	0.176158	1	DOF zinc finger protein 1	Encodes dof zinc finger protein (adof1).	Encodes dof zinc finger protein (adof1).
AT4G22550	251.722	-0.681221	0.435626	-1.56377	0.117871	1	Phosphatidic acid phosphatase (PAP2) family protein	0	0
AT5G06390	61.2155	-0.680852	0.501689	-1.35712	0.174743	1	FASCICLIN-like arabinogalactan protein 17 precursor	0	0
AT1G76090	5477.15	-0.680364	0.503452	-1.3514	0.176568	1	sterol methyltransferase 3	Encodes S-adenosyl-methionine-sterol-C-methyltransferase, an enzyme in the sterol biosynthetic pathway.	Encodes S-adenosyl-methionine-sterol-C-methyltransferase, an enzyme in the sterol biosynthetic pathway.
AT5G49610	243.963	-0.679832	0.451053	-1.50721	0.131757	1	F-box family protein	0	0
AT3G58730	2670.71	-0.67919	0.451107	-1.50561	0.132168	1	vacuolar ATP synthase subunit D (VATD) / V-ATPase D subunit / vacuolar proton pump D subunit (VATPD)	0	0
AT5G51740	982.944	-0.679159	0.436429	-1.55617	0.119667	1	Peptidase family M48 family protein	0	0
AT3G19500	44.8191	-0.67876	0.491923	-1.37981	0.167645	1	basic helix-loop-helix (bHLH) DNA-binding superfamily protein	0	0
AT5G13580	10.5628	-0.678516	0.424864	-1.59702	0.110262	1	ABC-2 type transporter family protein	0	0
AT1G29390	16.7533	-0.678429	0.491642	-1.37993	0.167609	1	cold regulated 314 thylakoid membrane 2	Integral membrane protein in the inner envelope of chloroplasts. Provide freezing tolerance.	Integral membrane protein in the inner envelope of chloroplasts. Provide freezing tolerance.
AT1G19300	42.315	-0.678351	0.500823	-1.35447	0.175585	1	Nucleotide-diphospho-sugar transferases superfamily protein	The PARVUS/GLZ1 gene encodes a putative family 8 glycosyl transferase that contributes to xylan biosynthesis. Its gene expression shows good co-variance with the IRX3 gene involved in secondary cell wall synthesis. PARVUS/GLZ1 is predicted to have galacturonosyltransferase activity and may be involved in the formation of the complex oligosaccharide sequence present at the reducing end of xylan. P…	The PARVUS/GLZ1 gene encodes a putative family 8 glycosyl transferase that contributes to xylan biosynthesis. Its gene expression shows good co-variance with the IRX3 gene involved in secondary cell wall synthesis. PARVUS/GLZ1 is predicted to have galacturonosyltransferase activity and may be involved in the formation of the complex oligosaccharide sequence present at the reducing end of xylan. P…
AT3G62660	452.196	-0.678217	0.502471	-1.34976	0.177092	1	galacturonosyltransferase-like 7	Encodes a protein with putative galacturonosyltransferase activity.	Encodes a protein with putative galacturonosyltransferase activity.
AT3G61770	705.069	-0.67762	0.483263	-1.40218	0.160863	1	Acid phosphatase/vanadium-dependent haloperoxidase-related protein	0	0
AT3G21220	1562.79	-0.677289	0.424501	-1.59549	0.110602	1	MAP kinase kinase 5	Encodes a mitogen-activated kinase kinase, dual specific protein kinase that is expressed in vegetative tissues and floral buds. Involved in innate immunity. This protein activates MPK3/MPK6 and early-defense genes redundantly with MKK4.In plants with both MKK5 and MKK6 levels reduced by RNAi plants, floral organs do not abscise suggestion a role for both proteins in mediating floral organ abscis…	Encodes a mitogen-activated kinase kinase, dual specific protein kinase that is expressed in vegetative tissues and floral buds. Involved in innate immunity. This protein activates MPK3/MPK6 and early-defense genes redundantly with MKK4.In plants with both MKK5 and MKK6 levels reduced by RNAi plants, floral organs do not abscise suggestion a role for both proteins in mediating floral organ abscis…
AT2G47600	654.267	-0.677283	0.465556	-1.45478	0.145729	1	magnesium/proton exchanger	Encodes a magnesium/proton exchanger, member of putative Na+/Ca2+ antiporter gene family	Encodes a magnesium/proton exchanger, member of putative Na+/Ca2+ antiporter gene family
AT4G05460	784.637	-0.676793	0.480131	-1.4096	0.158658	1	RNI-like superfamily protein	0	0
AT3G14362	26.0376	-0.676425	0.48718	-1.38845	0.165	1	ROTUNDIFOLIA like 10	0	0
AT5G02750	521.386	-0.676157	0.5024	-1.34586	0.178349	1	RING/U-box superfamily protein	0	0
AT4G13990	186.845	-0.676068	0.501051	-1.3493	0.177241	1	Exostosin family protein	0	0
AT1G64020	5.95719	-0.675993	0.44867	-1.50666	0.131898	1	Serine protease inhibitor (SERPIN) family protein	0	0
AT4G06744	13.7394	-0.675956	0.476304	-1.41917	0.155849	1	Leucine-rich repeat (LRR) family protein	0	0
AT3G56350	24098.9	-0.675594	0.496907	-1.3596	0.173957	1	Iron/manganese superoxide dismutase family protein	0	0
AT1G75230	607.656	-0.675582	0.38266	-1.76549	0.0774819	1	DNA glycosylase superfamily protein	0	0
AT5G18520	1667.86	-0.675204	0.466758	-1.44658	0.148014	1	Lung seven transmembrane receptor family protein	0	0
AT2G29300	3031.86	-0.675164	0.497272	-1.35774	0.174547	1	NAD(P)-binding Rossmann-fold superfamily protein	0	0
AT3G53180	1327.36	-0.674704	0.438655	-1.53812	0.124019	1	glutamate-ammonia ligases;catalytics;glutamate-ammonia ligases	0	0
AT4G27460	2297.19	-0.674676	0.473392	-1.42519	0.154101	1	Cystathionine beta-synthase (CBS) family protein	0	0
AT3G59500	656.657	-0.674061	0.441841	-1.52557	0.127116	1	Integral membrane HRF1 family protein	0	0
AT1G01500	761.777	-0.673909	0.479388	-1.40577	0.159793	1	Erythronate-4-phosphate dehydrogenase family protein	0	0
AT5G53220	224.26	-0.673835	0.426463	-1.58006	0.114094	1	0	0	0
AT3G05360	287.832	-0.672184	0.435176	-1.54463	0.122437	1	receptor like protein 30	0	0
AT3G12150	313.7	-0.671382	0.448736	-1.49616	0.134612	1	0	0	0
AT5G17380	15228.6	-0.671196	0.442986	-1.51516	0.129731	1	Thiamine pyrophosphate dependent pyruvate decarboxylase family protein	0	0
AT5G03555	147.419	-0.670842	0.468463	-1.43201	0.152142	1	permease, cytosine/purines, uracil, thiamine, allantoin family protein	0	0
AT4G31500	96.7603	-0.670507	0.489002	-1.37117	0.170321	1	cytochrome P450, family 83, subfamily B, polypeptide 1	Encodes an oxime-metabolizing enzyme in the biosynthetic pathway of glucosinolates. Is required for phytochrome signal transduction in red light. Mutation confers auxin overproduction.	Encodes an oxime-metabolizing enzyme in the biosynthetic pathway of glucosinolates. Is required for phytochrome signal transduction in red light. Mutation confers auxin overproduction.
AT3G15810	69.6539	-0.67003	0.453535	-1.47735	0.139581	1	Protein of unknown function (DUF567)	0	0
AT5G54430	4088.61	-0.669986	0.431334	-1.55329	0.120354	1	Adenine nucleotide alpha hydrolases-like superfamily protein	Contains a universal stress protein domain. Protein is phosphorylated in response to Phytophthora infestans zoospores and xylanase.	Contains a universal stress protein domain. Protein is phosphorylated in response to Phytophthora infestans zoospores and xylanase.
AT3G18620	302.995	-0.669785	0.450228	-1.48766	0.136841	1	DHHC-type zinc finger family protein	0	0
AT5G10340	54.2846	-0.669646	0.503131	-1.33096	0.183203	1	F-box family protein	0	0
AT5G25490	66.0705	-0.669165	0.475543	-1.40716	0.15938	1	Ran BP2/NZF zinc finger-like superfamily protein	0	0
AT3G49530	810.967	-0.669106	0.4346	-1.53959	0.12366	1	NAC domain containing protein 62	Transcription factor that serves as a molecular link between cold signals and pathogen resistance responses. Undergoes proteolytic processing triggered by cold-induced changes in membrane fluidity.	Transcription factor that serves as a molecular link between cold signals and pathogen resistance responses. Undergoes proteolytic processing triggered by cold-induced changes in membrane fluidity.
AT3G57400	167.413	-0.668699	0.489919	-1.36492	0.172279	1	0	0	0
AT2G02120	33860.4	-0.668529	0.502855	-1.32947	0.183694	1	Scorpion toxin-like knottin superfamily protein	Predicted to encode a PR (pathogenesis-related) protein. Belongs to the plant defensin (PDF) family with the following members: At1g75830/PDF1.1, At5g44420/PDF1.2a, At2g26020/PDF1.2b, At5g44430/PDF1.2c, At2g26010/PDF1.3, At1g19610/PDF1.4, At1g55010/PDF1.5, At2g02120/PDF2.1, At2g02100/PDF2.2, At2g02130/PDF2.3, At1g61070/PDF2.4, At5g63660/PDF2.5, At2g02140/PDF2.6, At5g38330/PDF3.1 and At4g30070/PDF…	Predicted to encode a PR (pathogenesis-related) protein. Belongs to the plant defensin (PDF) family with the following members: At1g75830/PDF1.1, At5g44420/PDF1.2a, At2g26020/PDF1.2b, At5g44430/PDF1.2c, At2g26010/PDF1.3, At1g19610/PDF1.4, At1g55010/PDF1.5, At2g02120/PDF2.1, At2g02100/PDF2.2, At2g02130/PDF2.3, At1g61070/PDF2.4, At5g63660/PDF2.5, At2g02140/PDF2.6, At5g38330/PDF3.1 and At4g30070/PDF…
AT3G07760	1393.4	-0.6685	0.436048	-1.53309	0.125254	1	Sterile alpha motif (SAM) domain-containing protein	0	0
AT1G55450	76.9868	-0.668309	0.450976	-1.48192	0.138362	1	S-adenosyl-L-methionine-dependent methyltransferases superfamily protein	0	0
AT5G55120	528.163	-0.668101	0.417458	-1.6004	0.109509	1	galactose-1-phosphate guanylyltransferase (GDP)s;GDP-D-glucose phosphorylases;quercetin 4'-O-glucosyltransferases	Encodes a GDP-L-galactose phosphorylase, with similar biochemical properties as VTC2.	Encodes a GDP-L-galactose phosphorylase, with similar biochemical properties as VTC2.
AT5G37270	4.74213	-0.66799	0.403138	-1.65698	0.0975242	1	RING/U-box superfamily protein	0	0
AT3G14050	674.477	-0.667984	0.379993	-1.75789	0.078767	1	RELA/SPOT homolog 2	0	0
AT5G60710	2060.76	-0.667887	0.441428	-1.51301	0.130276	1	Zinc finger (C3HC4-type RING finger) family protein	0	0
AT5G53370	19.3035	-0.66759	0.49827	-1.33982	0.180305	1	pectin methylesterase PCR fragment F	0	0
AT1G72750	3996.02	-0.667531	0.449903	-1.48372	0.137882	1	translocase inner membrane subunit 23-2	0	0
AT2G28120	987.498	-0.667517	0.503608	-1.32547	0.185016	1	Major facilitator superfamily protein	0	0
AT2G03690	1261.59	-0.66742	0.414459	-1.61034	0.107323	1	coenzyme Q biosynthesis Coq4 family protein / ubiquinone biosynthesis Coq4 family protein	Ubiquinone biosynthesis protein COQ4 homolog.	Ubiquinone biosynthesis protein COQ4 homolog.
AT5G24980	570.111	-0.667181	0.450474	-1.48106	0.13859	1	0	0	0
AT1G79750	2961.97	-0.667116	0.443821	-1.50312	0.132808	1	NADP-malic enzyme 4	The malic enzyme (EC 1.1.1.40) encoded by AtNADP-ME4 is localized to chloroplasts. The gene is expressed throughout the whole plant and during embryogenesis and germination. A possible involvement in the fatty acid biosynthesis has been proposed.	The malic enzyme (EC 1.1.1.40) encoded by AtNADP-ME4 is localized to chloroplasts. The gene is expressed throughout the whole plant and during embryogenesis and germination. A possible involvement in the fatty acid biosynthesis has been proposed.
AT3G14070	463.144	-0.666936	0.485704	-1.37313	0.169711	1	cation exchanger 9	Involved in cation (K, Na and Mn) homeostasis and transport	Involved in cation (K, Na and Mn) homeostasis and transport
AT4G11660	296.163	-0.66644	0.501371	-1.32923	0.183771	1	winged-helix DNA-binding transcription factor family protein	member of Heat Stress Transcription Factor (Hsf) family	member of Heat Stress Transcription Factor (Hsf) family
AT1G30620	659.544	-0.665993	0.408401	-1.63073	0.102947	1	NAD(P)-binding Rossmann-fold superfamily protein	encodes a type-II membrane protein that catalyzes 4-epimerization of UDP-D-Xylose to UDP-L-Arabinose in vitro, the nucleotide sugar used by glycosyltransferases in the arabinosylation of cell wall polysaccharides and wall-resident proteoglycans.	encodes a type-II membrane protein that catalyzes 4-epimerization of UDP-D-Xylose to UDP-L-Arabinose in vitro, the nucleotide sugar used by glycosyltransferases in the arabinosylation of cell wall polysaccharides and wall-resident proteoglycans.
AT1G70330	431.586	-0.665446	0.498257	-1.33555	0.181697	1	equilibrative nucleotide transporter 1	encodes an adenosine transporter that catalyze a proton-dependent adenosine transport.	encodes an adenosine transporter that catalyze a proton-dependent adenosine transport.
AT1G73885	3307.86	-0.665433	0.461582	-1.44164	0.149405	1	0	0	0
AT3G26580	975.043	-0.665388	0.412739	-1.61213	0.106934	1	Tetratricopeptide repeat (TPR)-like superfamily protein	0	0
AT5G01100	12.4337	-0.665128	0.484999	-1.3714	0.17025	1	O-fucosyltransferase family protein	0	0
AT4G29120	752.679	-0.665076	0.468102	-1.42079	0.155377	1	6-phosphogluconate dehydrogenase family protein	0	0
AT1G04760	11.5995	-0.665009	0.453656	-1.46589	0.142678	1	vesicle-associated membrane protein 726	member of Synaptobrevin -like protein family	member of Synaptobrevin -like protein family
AT2G35310	130.827	-0.664481	0.426879	-1.5566	0.119565	1	Transcriptional factor B3 family protein	0	0
AT3G18300	9.48109	-0.664014	0.46849	-1.41735	0.156381	1	0	0	0
AT5G63160	11.4223	-0.664006	0.470658	-1.4108	0.158302	1	BTB and TAZ domain protein 1	BTB and TAZ domain protein. Short-lived nuclear-cytoplasmic protein targeted for degradation by the 26S proteosome pathway. Acts redundantly with BT2 and BT3 during female gametophyte development.	BTB and TAZ domain protein. Short-lived nuclear-cytoplasmic protein targeted for degradation by the 26S proteosome pathway. Acts redundantly with BT2 and BT3 during female gametophyte development.
AT2G36500	99.9656	-0.663723	0.501841	-1.32258	0.185976	1	CBS / octicosapeptide/Phox/Bemp1 (PB1) domains-containing protein	0	0
AT4G25710	1593.01	-0.663463	0.499332	-1.3287	0.183947	1	Galactose oxidase/kelch repeat superfamily protein	0	0
AT3G18215	930.092	-0.66276	0.451109	-1.46918	0.141784	1	Protein of unknown function, DUF599	0	0
AT1G08050	1296.9	-0.662543	0.480211	-1.37969	0.167682	1	Zinc finger (C3HC4-type RING finger) family protein	0	0
AT2G38010	219.608	-0.662082	0.46861	-1.41286	0.157696	1	Neutral/alkaline non-lysosomal ceramidase	0	0
AT1G72270	79.7594	-0.661915	0.477107	-1.38735	0.165335	1	0	0	0
AT4G12980	87.1286	-0.661909	0.490547	-1.34933	0.177231	1	Auxin-responsive family protein	0	0
AT5G05750	999.47	-0.661903	0.448754	-1.47498	0.140218	1	DNAJ heat shock N-terminal domain-containing protein	0	0
AT4G12310	5.06812	-0.661897	0.410819	-1.61117	0.107144	1	cytochrome P450, family 706, subfamily A, polypeptide 5	member of CYP706A	member of CYP706A
AT1G12310	1400.16	-0.661733	0.444034	-1.49028	0.136152	1	Calcium-binding EF-hand family protein	0	0
AT5G45830	603.419	-0.66168	0.492831	-1.34261	0.179398	1	delay of germination 1	Encodes DOG1 (DELAY OF GERMINATION 1). A quantitative trait locus involved in the control of seed dormancy. Belongs to a novel plant-specific gene family whose members include: DOG1-like 1-4 (DOGL1-4, At4g18660, At4g18680, At4g18690, At4g18650 respectively) and DOG1. DOG1 expression is seed-specific.	Encodes DOG1 (DELAY OF GERMINATION 1). A quantitative trait locus involved in the control of seed dormancy. Belongs to a novel plant-specific gene family whose members include: DOG1-like 1-4 (DOGL1-4, At4g18660, At4g18680, At4g18690, At4g18650 respectively) and DOG1. DOG1 expression is seed-specific.
AT2G17540	161.09	-0.661571	0.473544	-1.39706	0.162395	1	0	0	0
AT1G61990	1411.62	-0.661557	0.469282	-1.40972	0.158622	1	Mitochondrial transcription termination factor family protein	0	0
AT3G21150	27.8228	-0.66154	0.489567	-1.35128	0.176607	1	B-box 32	Encodes a protein with a B-box domain predicted to act as a transcription factor. Expression of the BBX32 gene is affected by monochromatic red light.	Encodes a protein with a B-box domain predicted to act as a transcription factor. Expression of the BBX32 gene is affected by monochromatic red light.
AT3G21360	229.526	-0.661524	0.459008	-1.4412	0.149527	1	2-oxoglutarate (2OG) and Fe(II)-dependent oxygenase superfamily protein	0	0
AT5G12850	447.05	-0.661454	0.41637	-1.58862	0.112145	1	CCCH-type zinc finger protein with ARM repeat domain	0	0
AT2G01422	52.3729	-0.661148	0.479823	-1.3779	0.168235	1	0	0	0
AT2G05790	172.841	-0.660955	0.427562	-1.54587	0.122136	1	O-Glycosyl hydrolases family 17 protein	0	0
AT5G48412	6055.83	-0.660675	0.420313	-1.57186	0.115982	1	0	0	0
AT2G29430	17.9238	-0.660535	0.495234	-1.33378	0.182275	1	Family of unknown function (DUF572)	0	0
AT2G01008	271.799	-0.66051	0.502813	-1.31363	0.188971	1	0	0	0
AT1G32360	620.445	-0.660443	0.403219	-1.63793	0.101437	1	Zinc finger (CCCH-type) family protein	0	0
AT1G61900	2596.81	-0.660286	0.437306	-1.50989	0.13107	1	0	0	0
AT3G57380	189.643	-0.659954	0.483985	-1.36358	0.172699	1	Glycosyltransferase family 61 protein	0	0
AT4G21280	39.9886	-0.659919	0.498859	-1.32286	0.185883	1	photosystem II subunit QA	Encodes the PsbQ subunit of the oxygen evolving complex of photosystem II.	Encodes the PsbQ subunit of the oxygen evolving complex of photosystem II.
AT3G16050	609.549	-0.65936	0.502175	-1.31301	0.18918	1	pyridoxine biosynthesis 1.2	Encodes a protein with pyridoxal phosphate synthase activity whose transcripts were detected mostly in roots and accumulate during senescence. The protein was found in very low abundance, which prevented a specific localisation.	Encodes a protein with pyridoxal phosphate synthase activity whose transcripts were detected mostly in roots and accumulate during senescence. The protein was found in very low abundance, which prevented a specific localisation.
AT1G75960	106.365	-0.659145	0.467684	-1.40938	0.158723	1	AMP-dependent synthetase and ligase family protein	0	0
AT1G53785	393.265	-0.659128	0.395001	-1.66867	0.0951818	1	0	0	0
AT5G23280	653.783	-0.658448	0.495928	-1.32771	0.184274	1	TCP family transcription factor	0	0
AT3G06170	1363.95	-0.658433	0.466004	-1.41294	0.157675	1	Serinc-domain containing serine and sphingolipid biosynthesis protein	0	0
AT3G28910	754.667	-0.658325	0.383109	-1.71838	0.0857281	1	myb domain protein 30	transcription factor myb homologue	transcription factor myb homologue
AT5G11040	733.533	-0.657784	0.44322	-1.4841	0.137781	1	TRS120	0	0
AT2G46420	217.851	-0.657749	0.46671	-1.40933	0.158737	1	Plant protein 1589 of unknown function	0	0
AT4G10130	402.656	-0.657279	0.483777	-1.35864	0.174261	1	DNAJ heat shock N-terminal domain-containing protein	0	0
AT5G52660	765.13	-0.657104	0.393095	-1.67161	0.0946003	1	Homeodomain-like superfamily protein	0	0
AT5G18070	123.682	-0.657067	0.437146	-1.50308	0.132818	1	phosphoglucosamine mutase-related	encodes a novel protein involved in DNA repair from UV damage. Isolated by functional complementation of E. coli UV-sensitive mutants (UVR genes).	encodes a novel protein involved in DNA repair from UV damage. Isolated by functional complementation of E. coli UV-sensitive mutants (UVR genes).
AT5G54064	85.616	-0.65682	0.463467	-1.41719	0.156428	1	0	0	0
AT3G01100	1251.02	-0.656589	0.43604	-1.5058	0.132119	1	hypothetical protein 1	unknown protein, has cDNAs and ESTs associated to it	unknown protein, has cDNAs and ESTs associated to it
AT4G19950	474.701	-0.6565	0.483517	-1.35776	0.17454	1	0	0	0
AT2G47070	2246.99	-0.655841	0.447623	-1.46516	0.142876	1	squamosa promoter binding protein-like 1	member of SPL gene family, encodes DNA binding proteins and putative transcription factors. All have the SBP-box, which encodes the SBP-domain, required for and sufficient for interaction with DNA.	member of SPL gene family, encodes DNA binding proteins and putative transcription factors. All have the SBP-box, which encodes the SBP-domain, required for and sufficient for interaction with DNA.
AT1G70505	13.6365	-0.655719	0.491687	-1.33361	0.182331	1	0	0	0
AT4G34630	344.24	-0.65566	0.453742	-1.445	0.148457	1	0	0	0
AT2G47400	3713.42	-0.655518	0.407307	-1.6094	0.10753	1	CP12 domain-containing protein 1	CP12-1 encodes a small peptide found in the chloroplast stroma. It belongs to the CP12 gene family thought to be involved in the formation of a supramolecular complex with glyceraldehyde-3-phosphate dehydrogenase (GAPDH) and phosphoribulokinase (PRK) embedded in the Calvin cycle.	CP12-1 encodes a small peptide found in the chloroplast stroma. It belongs to the CP12 gene family thought to be involved in the formation of a supramolecular complex with glyceraldehyde-3-phosphate dehydrogenase (GAPDH) and phosphoribulokinase (PRK) embedded in the Calvin cycle.
AT5G66240	1584.58	-0.655108	0.406867	-1.61013	0.107369	1	Transducin/WD40 repeat-like superfamily protein	0	0
AT2G05320	853.891	-0.654906	0.460304	-1.42277	0.154803	1	beta-1,2-N-acetylglucosaminyltransferase II	0	0
AT5G50320	2308.15	-0.654605	0.412146	-1.58828	0.112222	1	radical SAM domain-containing protein / GCN5-related N-acetyltransferase (GNAT) family protein	A subunit of Elongator, a histone acetyl transferase complex, consisting of six subunits (ELP1–ELP6), that copurifies with the elongating RNAPII in yeast and humans. Three Arabidopsis thaliana genes, encoding homologs of the yeast Elongator subunits ELP1, ELP3 (histone acetyl transferase), and ELP4 are responsible for the narrow leaf phenotype in elongata mutants and for reduced root growth that …	A subunit of Elongator, a histone acetyl transferase complex, consisting of six subunits (ELP1–ELP6), that copurifies with the elongating RNAPII in yeast and humans. Three Arabidopsis thaliana genes, encoding homologs of the yeast Elongator subunits ELP1, ELP3 (histone acetyl transferase), and ELP4 are responsible for the narrow leaf phenotype in elongata mutants and for reduced root growth that …
AT2G05632	796.891	-0.654221	0.471241	-1.38829	0.165047	1	0	0	0
AT1G63720	270.611	-0.654125	0.443492	-1.47494	0.140228	1	0	0	0
AT2G04170	5.309	-0.65409	0.422239	-1.5491	0.121358	1	TRAF-like family protein	0	0
AT5G49920	72.9178	-0.654036	0.497918	-1.31354	0.189	1	Octicosapeptide/Phox/Bem1p family protein	0	0
AT3G09570	1908.76	-0.653669	0.44751	-1.46068	0.144103	1	Lung seven transmembrane receptor family protein	0	0
AT2G19350	580.555	-0.652961	0.449379	-1.45303	0.146215	1	Eukaryotic protein of unknown function (DUF872)	0	0
AT1G27030	102.558	-0.652935	0.456251	-1.43109	0.152406	1	0	0	0
AT3G29770	52.5417	-0.65285	0.494591	-1.31998	0.186842	1	methyl esterase 11	Encodes a protein predicted to act as a carboxylesterase. It has similarity to the SABP2 methyl salicylate esterase from tobacco. This protein does not act on methyl IAA, methyl JA, MeSA, MeGA4, or MEGA9 in vitro.	Encodes a protein predicted to act as a carboxylesterase. It has similarity to the SABP2 methyl salicylate esterase from tobacco. This protein does not act on methyl IAA, methyl JA, MeSA, MeGA4, or MEGA9 in vitro.
AT5G22690	250.65	-0.652815	0.387331	-1.68542	0.0919079	1	Disease resistance protein (TIR-NBS-LRR class) family	0	0
AT3G04690	64.824	-0.652383	0.482709	-1.3515	0.176534	1	Malectin/receptor-like protein kinase family protein	Receptor-like kinase required for maintenance of pollen tube growth. Display polar localization at the plasma membrane of the pollen tube tip.	Receptor-like kinase required for maintenance of pollen tube growth. Display polar localization at the plasma membrane of the pollen tube tip.
AT1G18310	7.28341	-0.652256	0.402464	-1.62065	0.105092	1	glycosyl hydrolase family 81 protein	0	0
AT1G15380	41.8794	-0.652108	0.49394	-1.32022	0.186762	1	Lactoylglutathione lyase / glyoxalase I family protein	0	0
AT1G71500	208.623	-0.65183	0.422485	-1.54285	0.122867	1	Rieske (2Fe-2S) domain-containing protein	0	0
AT4G05120	179.691	-0.651703	0.502768	-1.29623	0.194896	1	Major facilitator superfamily protein	Encodes an equilibrative nucleoside transporter AtENT3. Mutations of this locus allow mutants to grow on uridine analogue fluorouridine.	Encodes an equilibrative nucleoside transporter AtENT3. Mutations of this locus allow mutants to grow on uridine analogue fluorouridine.
AT5G65840	231.366	-0.651627	0.444912	-1.46462	0.143024	1	Thioredoxin superfamily protein	0	0
AT5G53490	101.289	-0.651533	0.460611	-1.4145	0.157216	1	Tetratricopeptide repeat (TPR)-like superfamily protein	thylakoid lumenal 17.4 kDa protein, chloroplast, identical to SP:P81760 Thylakoid lumenal 17.4 kDa protein, chloroplast precursor (P17.4) {Arabidopsis thaliana}. Putative pentapeptide protein.	thylakoid lumenal 17.4 kDa protein, chloroplast, identical to SP:P81760 Thylakoid lumenal 17.4 kDa protein, chloroplast precursor (P17.4) {Arabidopsis thaliana}. Putative pentapeptide protein.
AT3G14880	920.235	-0.651449	0.462351	-1.40899	0.158838	1	0	0	0
AT5G66770	314.881	-0.651323	0.463974	-1.40379	0.160381	1	GRAS family transcription factor	0	0
AT5G24020	1075.08	-0.651282	0.450827	-1.44464	0.148559	1	septum site-determining protein (MIND)	Encodes a Ca2+ dependent ATPase required for correct positioning of the chloroplast division apparatus. Its ATPase activity is stimulated by AtMinE1, a topological specificity factor.	Encodes a Ca2+ dependent ATPase required for correct positioning of the chloroplast division apparatus. Its ATPase activity is stimulated by AtMinE1, a topological specificity factor.
AT5G17870	710.517	-0.65119	0.46311	-1.40612	0.159688	1	plastid-specific 50S ribosomal protein 6	plastid-specific ribosomal protein 6 precursor (Psrp-6) - like	plastid-specific ribosomal protein 6 precursor (Psrp-6) - like
AT5G13390	2547.02	-0.650795	0.469693	-1.38557	0.165877	1	no exine formation 1	Required for normal pollen development and lipid accumulation within the tapetum	Required for normal pollen development and lipid accumulation within the tapetum
AT2G37630	293.367	-0.650434	0.403441	-1.61221	0.106915	1	myb-like HTH transcriptional regulator family protein	Encodes a MYB-domain protein involved in specification of the leaf proximodistal axis. Mutation results in lobed and dissected leaves with a characteristic asymmetry. Homologous to the Antirrhinum PHANTASTICA (PHAN) and maize ROUGH SHEATH2 (RS2) genes Asymmetric placement of auxin response at the distal leaf tip precedes visible asymmetric leaf growth. Acts alongside AXR1 to exclude BP expression…	Encodes a MYB-domain protein involved in specification of the leaf proximodistal axis. Mutation results in lobed and dissected leaves with a characteristic asymmetry. Homologous to the Antirrhinum PHANTASTICA (PHAN) and maize ROUGH SHEATH2 (RS2) genes Asymmetric placement of auxin response at the distal leaf tip precedes visible asymmetric leaf growth. Acts alongside AXR1 to exclude BP expression…
AT5G46760	675.795	-0.650414	0.430878	-1.50951	0.131169	1	Basic helix-loop-helix (bHLH) DNA-binding family protein	0	0
AT5G22830	89.8612	-0.650241	0.466134	-1.39496	0.163027	1	magnesium (Mg) transporter 10	Transmembrane magnesium transporter. One of nine family members.	Transmembrane magnesium transporter. One of nine family members.
AT3G06570	226.151	-0.649922	0.481363	-1.35017	0.176961	1	Galactose oxidase/kelch repeat superfamily protein	0	0
AT2G01260	202.889	-0.649909	0.456117	-1.42487	0.154193	1	Protein of unknown function (DUF789)	0	0
AT4G39570	36.7818	-0.649517	0.503173	-1.29084	0.196758	1	Galactose oxidase/kelch repeat superfamily protein	0	0
AT5G64280	1057.03	-0.64941	0.436475	-1.48785	0.13679	1	dicarboxylate transporter 2.2	0	0
AT2G19450	3412.42	-0.648391	0.386621	-1.67707	0.0935287	1	membrane bound O-acyl transferase (MBOAT) family protein	Encodes Acyl-CoA:diacylglycerol acyltransferase (DGAT) catalyzes the final step of the triacylglycerol synthesis pathway. An insertion mutation in the TAG1 gene results in altered lipid phenotype. Role in senescence and seed development.	Encodes Acyl-CoA:diacylglycerol acyltransferase (DGAT) catalyzes the final step of the triacylglycerol synthesis pathway. An insertion mutation in the TAG1 gene results in altered lipid phenotype. Role in senescence and seed development.
AT3G02700	158.555	-0.648257	0.44813	-1.44658	0.148014	1	NC domain-containing protein-related	0	0
AT3G02580	519.673	-0.6482	0.498348	-1.3007	0.193363	1	sterol 1	Brassinosteroid biosynthetic enzyme, catalyzes delta7 sterol C-5 desaturation step. Mutant has dwarf phenotype.	Brassinosteroid biosynthetic enzyme, catalyzes delta7 sterol C-5 desaturation step. Mutant has dwarf phenotype.
AT5G62490	20841.8	-0.648062	0.48734	-1.3298	0.183586	1	HVA22 homologue B	Part of the AtHVA22 family. Protein expression is ABA- and stress-inducible.	Part of the AtHVA22 family. Protein expression is ABA- and stress-inducible.
AT1G73190	73212.3	-0.648021	0.503344	-1.28743	0.197944	1	Aquaporin-like superfamily protein	Moves to the Protein Storage Vacuole in a Golgi independent manner	Moves to the Protein Storage Vacuole in a Golgi independent manner
AT4G34460	1055.94	-0.647652	0.441102	-1.46826	0.142034	1	GTP binding protein beta 1	Encodes the heterotrimeric G-protein beta subunit and is involved in organ shape. A significant fraction of the protein is found in the ER. Mutants carrying null alleles express similar fruit phenotypes, as seen in er plants, but differ from er in that the stem is only slightly shorter than that in the wild type, the pedicel is slightly longer than that in the wild type, and the leaves are rounde…	Encodes the heterotrimeric G-protein beta subunit and is involved in organ shape. A significant fraction of the protein is found in the ER. Mutants carrying null alleles express similar fruit phenotypes, as seen in er plants, but differ from er in that the stem is only slightly shorter than that in the wild type, the pedicel is slightly longer than that in the wild type, and the leaves are rounde…
AT1G23960	912.608	-0.647376	0.426265	-1.51872	0.128834	1	Protein of unknown function (DUF626)	0	0
AT1G04310	102.074	-0.646708	0.473343	-1.36626	0.171858	1	ethylene response sensor 2	encodes an ethylene receptor related to bacterial two-component histidine kinases.	encodes an ethylene receptor related to bacterial two-component histidine kinases.
AT3G57860	5.69029	-0.64628	0.41627	-1.55255	0.120531	1	UV-B-insensitive 4-like	Encodes a protein that controls entry into the second meiotic division.	Encodes a protein that controls entry into the second meiotic division.
AT4G31355	49.6558	-0.645844	0.503283	-1.28326	0.1994	1	0	0	0
AT4G03550	1912.7	-0.645831	0.442903	-1.45818	0.144791	1	glucan synthase-like 5	Encodes a callose synthase that is required for wound and papillary callose formation in response to fungal pathogens Erysiphe and Blumeria. Mutants are resistant to P. parasitica and exhibit an exaggerated PR1 response.Contributes to PAMP-induced basal defense.	Encodes a callose synthase that is required for wound and papillary callose formation in response to fungal pathogens Erysiphe and Blumeria. Mutants are resistant to P. parasitica and exhibit an exaggerated PR1 response.Contributes to PAMP-induced basal defense.
AT5G01490	17.0363	-0.64533	0.467713	-1.37976	0.167662	1	cation exchanger 4	Encodes a cation/proton antiporter, a member of low affinity calcium antiporter CAX2 family. Involved in root development under metal stress.	Encodes a cation/proton antiporter, a member of low affinity calcium antiporter CAX2 family. Involved in root development under metal stress.
AT1G11020	1182.85	-0.645326	0.433187	-1.48972	0.136299	1	RING/FYVE/PHD zinc finger superfamily protein	0	0
AT2G14878	19665.9	-0.645297	0.467803	-1.37942	0.167765	1	0	0	0
AT1G12440	6657.37	-0.645237	0.453877	-1.42161	0.155139	1	A20/AN1-like zinc finger family protein	0	0
AT1G24530	163.674	-0.645153	0.500275	-1.2896	0.19719	1	Transducin/WD40 repeat-like superfamily protein	0	0
AT3G60630	273.931	-0.644956	0.425906	-1.51431	0.129946	1	GRAS family transcription factor	0	0
AT2G15292	1413.46	-0.644918	0.461225	-1.39827	0.162031	1	0	Unknown gene	Unknown gene
AT4G29820	326.578	-0.64467	0.475686	-1.35524	0.17534	1	homolog of CFIM-25	Encodes a homolog of the protein CFI-25, a polyadenylation factor subunit.	Encodes a homolog of the protein CFI-25, a polyadenylation factor subunit.
AT5G64120	6.57401	-0.644368	0.452352	-1.42448	0.154306	1	Peroxidase superfamily protein	encodes a cell wall bound peroxidase that is induced by hypo-osmolarity	encodes a cell wall bound peroxidase that is induced by hypo-osmolarity
AT2G22810	71.5659	-0.643785	0.468172	-1.3751	0.1691	1	1-aminocyclopropane-1-carboxylate synthase 4	key regulatory enzyme in the biosynthesis of the plant hormone ethylene. ACS4 is specifically induced by indoleacetic acid (IAA).	key regulatory enzyme in the biosynthesis of the plant hormone ethylene. ACS4 is specifically induced by indoleacetic acid (IAA).
AT5G16910	1325.63	-0.643769	0.451263	-1.4266	0.153696	1	cellulose-synthase like D2	encodes a gene similar to cellulose synthase. Located in golgi membranes.	encodes a gene similar to cellulose synthase. Located in golgi membranes.
AT1G77235	13.1001	-0.64334	0.492614	-1.30597	0.191562	1	MIR402; miRNA	Encodes an abiotic stress induced microRNA that targets DML3. MicroRNAs are regulatory RNAs with a mature length of ~21-nucleotides that are processed from hairpin precursors by Dicer-like enzymes. MicroRNAs can negatively regulate gene expression by attenuating translation or by directing mRNA cleavage.Mature sequence: UUCGAGGCCUAUUAAACCUCUG	Encodes an abiotic stress induced microRNA that targets DML3. MicroRNAs are regulatory RNAs with a mature length of ~21-nucleotides that are processed from hairpin precursors by Dicer-like enzymes. MicroRNAs can negatively regulate gene expression by attenuating translation or by directing mRNA cleavage.Mature sequence: UUCGAGGCCUAUUAAACCUCUG
AT2G17450	332.455	-0.642965	0.497942	-1.29125	0.196619	1	RING-H2 finger A3A	Encodes a putative RING-H2 finger protein RHA3a.	Encodes a putative RING-H2 finger protein RHA3a.
AT2G21240	1728.47	-0.64292	0.420254	-1.52983	0.126058	1	basic pentacysteine 4	0	0
AT5G41830	88.1504	-0.642634	0.452515	-1.42014	0.155567	1	RNI-like superfamily protein	0	0
AT1G57770	18.2867	-0.642221	0.502841	-1.27719	0.201537	1	FAD/NAD(P)-binding oxidoreductase family protein	0	0
AT4G34410	5.94194	-0.641935	0.459545	-1.39689	0.162446	1	redox responsive transcription factor 1	encodes a member of the ERF (ethylene response factor) subfamily B-3 of ERF/AP2 transcription factor family. The protein contains one AP2 domain. There are 18 members in this subfamily including ATERF-1, ATERF-2, AND ATERF-5.	encodes a member of the ERF (ethylene response factor) subfamily B-3 of ERF/AP2 transcription factor family. The protein contains one AP2 domain. There are 18 members in this subfamily including ATERF-1, ATERF-2, AND ATERF-5.
AT3G03210	424.769	-0.641724	0.49929	-1.28527	0.198697	1	0	0	0
AT4G26050	6369.56	-0.641706	0.454382	-1.41226	0.157873	1	plant intracellular ras group-related LRR 8	Encodes PIRL8, a member of the Plant Intracellular Ras-group-related LRRs (Leucine rich repeat proteins). PIRLs are a distinct, plant-specific class of intracellular LRRs that likely mediate protein interactions, possibly in the context of signal transduction.	Encodes PIRL8, a member of the Plant Intracellular Ras-group-related LRRs (Leucine rich repeat proteins). PIRLs are a distinct, plant-specific class of intracellular LRRs that likely mediate protein interactions, possibly in the context of signal transduction.
AT3G16120	682.336	-0.641359	0.395487	-1.6217	0.104868	1	Dynein light chain type 1 family protein	0	0
AT1G19910	6102.48	-0.641303	0.43929	-1.45986	0.144328	1	ATPase, F0/V0 complex, subunit C protein	vacuolar H+-pumping ATPase 16 kDa proteolipid (ava-p2)	vacuolar H+-pumping ATPase 16 kDa proteolipid (ava-p2)
AT4G03200	4636.85	-0.640862	0.446982	-1.43375	0.151642	1	catalytics	0	0
AT4G36360	433.591	-0.64084	0.483777	-1.32466	0.185284	1	beta-galactosidase 3	putative beta-galactosidase (BGAL3 gene)	putative beta-galactosidase (BGAL3 gene)
AT1G74410	1158.44	-0.64048	0.443567	-1.44393	0.148758	1	RING/U-box superfamily protein	0	0
AT3G56800	1337.44	-0.640306	0.42354	-1.5118	0.130586	1	calmodulin 3	encodes a calmodulin	encodes a calmodulin
AT1G19310	608.485	-0.640082	0.419105	-1.52726	0.126697	1	RING/U-box superfamily protein	0	0
AT5G44320	3609.15	-0.640039	0.476388	-1.34353	0.179102	1	Eukaryotic translation initiation factor 3 subunit 7 (eIF-3)	0	0
AT3G53750	46.159	-0.640038	0.500602	-1.27854	0.20106	1	actin 3	Member of the Actin gene family. Expressed in mature pollen.	Member of the Actin gene family. Expressed in mature pollen.
AT4G27970	207.011	-0.639982	0.485985	-1.31688	0.18788	1	SLAC1 homologue 2	Encodes a protein with ten predicted transmembrane helices. The SLAH2 protein has similarity to the SLAC1 protein involved in ion homeostasis in guard cells. But, it is not expressed in guard cells and cannot complement a slac1-2 mutant suggesting that it performs a different function. SLAH2:GFP localizes to the plasma membrane.	Encodes a protein with ten predicted transmembrane helices. The SLAH2 protein has similarity to the SLAC1 protein involved in ion homeostasis in guard cells. But, it is not expressed in guard cells and cannot complement a slac1-2 mutant suggesting that it performs a different function. SLAH2:GFP localizes to the plasma membrane.
AT2G25095	258.114	-0.639326	0.489658	-1.30566	0.191668	1	MIR156A; miRNA	Encodes a microRNA that targets several SPL family members, including SPL3,4, and 5. By regulating the expression of SPL3 (and probably also SPL4 and SPL5), this microRNA regulates vegetative phase change. MicroRNAs are regulatory RNAs with a mature length of ~21-nucleotides that are processed from hairpin precursors by Dicer-like enzymes. MicroRNAs can negatively regulate gene expression by atte…	Encodes a microRNA that targets several SPL family members, including SPL3,4, and 5. By regulating the expression of SPL3 (and probably also SPL4 and SPL5), this microRNA regulates vegetative phase change. MicroRNAs are regulatory RNAs with a mature length of ~21-nucleotides that are processed from hairpin precursors by Dicer-like enzymes. MicroRNAs can negatively regulate gene expression by atte…
AT5G07280	12.9486	-0.639283	0.444605	-1.43787	0.150472	1	Leucine-rich repeat transmembrane protein kinase	Encodes EMS1 (EXCESS MICROSPOROCYTES1), a putative leucine-rich repeat receptor protein kinase that controls somatic and reproductive cell fates in Arabidopsis anther.	Encodes EMS1 (EXCESS MICROSPOROCYTES1), a putative leucine-rich repeat receptor protein kinase that controls somatic and reproductive cell fates in Arabidopsis anther.
AT3G07010	82.1642	-0.639212	0.468083	-1.3656	0.172066	1	Pectin lyase-like superfamily protein	0	0
AT5G64740	1358.72	-0.63903	0.440227	-1.45159	0.146615	1	cellulose synthase 6	Encodes a cellulose synthase isomer. CESA6 mutants have cellulose defect in the primary cell wall. Multiple lines of evidence suggest that CESA6, along with CESA1 and CESA3 are present in the same plasma membrane complex for cellulose biosynthesis. CESA2 and CESA5 are related to CESA6, having partially redundant roles. As inferred from the null role of secondary wall-type CesAs, included in a set…	Encodes a cellulose synthase isomer. CESA6 mutants have cellulose defect in the primary cell wall. Multiple lines of evidence suggest that CESA6, along with CESA1 and CESA3 are present in the same plasma membrane complex for cellulose biosynthesis. CESA2 and CESA5 are related to CESA6, having partially redundant roles. As inferred from the null role of secondary wall-type CesAs, included in a set…
AT3G05100	639.665	-0.638996	0.414354	-1.54215	0.123037	1	S-adenosyl-L-methionine-dependent methyltransferases superfamily protein	0	0
AT1G58590	30.6928	-0.638905	0.488122	-1.3089	0.190567	1	other RNA	Unknown gene	Unknown gene
AT5G12900	25.7808	-0.638897	0.498662	-1.28122	0.200116	1	0	0	0
AT1G67880	248.77	-0.638766	0.488493	-1.30762	0.191001	1	beta-1,4-N-acetylglucosaminyltransferase family protein	0	0
AT5G55970	946.554	-0.638305	0.374069	-1.70638	0.0879366	1	RING/U-box superfamily protein	0	0
AT5G39250	276.651	-0.637127	0.487951	-1.30572	0.191648	1	F-box family protein	0	0
AT3G02875	1661.32	-0.637064	0.43782	-1.45508	0.145647	1	Peptidase M20/M25/M40 family protein	Hydrolyzes amino acid conjugates of the plant growth regulator indole-3-acetic acid (IAA), including IAA-Leu and IAA-Phe. Uses Mg and Co ions as cofactors.	Hydrolyzes amino acid conjugates of the plant growth regulator indole-3-acetic acid (IAA), including IAA-Leu and IAA-Phe. Uses Mg and Co ions as cofactors.
AT3G19120	1563.79	-0.63676	0.437521	-1.45538	0.145563	1	PIF / Ping-Pong family of plant transposases	0	0
AT3G53510	178.724	-0.636539	0.483907	-1.31542	0.18837	1	ABC-2 type transporter family protein	0	0
AT3G60910	156.22	-0.63585	0.462948	-1.37348	0.169603	1	S-adenosyl-L-methionine-dependent methyltransferases superfamily protein	0	0
AT3G26150	5.66126	-0.635231	0.452419	-1.40408	0.160296	1	cytochrome P450, family 71, subfamily B, polypeptide 16	putative cytochrome P450	putative cytochrome P450
AT3G03600	1217.98	-0.635136	0.464735	-1.36666	0.171731	1	ribosomal protein S2	Structural component of the mitochondrial ribosome small subunit	Structural component of the mitochondrial ribosome small subunit
AT1G07310	1970.65	-0.63474	0.491267	-1.29205	0.196341	1	Calcium-dependent lipid-binding (CaLB domain) family protein	0	0
AT5G35370	465.547	-0.634668	0.425574	-1.49132	0.135877	1	S-locus lectin protein kinase family protein	0	0
AT1G22110	826.279	-0.634558	0.459482	-1.38103	0.16727	1	structural constituent of ribosome	0	0
AT4G15260	453.44	-0.634358	0.501228	-1.26561	0.205654	1	UDP-Glycosyltransferase superfamily protein	0	0
AT2G34250	5155.31	-0.634174	0.429028	-1.47816	0.139364	1	SecY protein transport family protein	0	0
AT1G75630	1674.22	-0.634123	0.428273	-1.48065	0.1387	1	vacuolar H+-pumping ATPase 16 kDa proteolipid subunit 4	vacuolar H+-pumping ATPase 16 kD proteolipid (ava-p) mRNA,	vacuolar H+-pumping ATPase 16 kD proteolipid (ava-p) mRNA,
AT3G18295	83.1571	-0.634097	0.490828	-1.29189	0.196394	1	Protein of unknown function (DUF1639)	0	0
AT3G06190	1760.11	-0.633902	0.426824	-1.48516	0.137501	1	BTB-POZ and MATH domain 2	0	0
AT2G36540	208.29	-0.633603	0.454161	-1.39511	0.162983	1	Haloacid dehalogenase-like hydrolase (HAD) superfamily protein	0	0
AT4G21990	2860.8	-0.633265	0.482706	-1.31191	0.189552	1	APS reductase 3	Encodes a protein disulfide isomerase-like (PDIL) protein, a member of a multigene family within the thioredoxin (TRX) superfamily. This protein also belongs to the adenosine 5'-phosphosulfate reductase-like (APRL) group.	Encodes a protein disulfide isomerase-like (PDIL) protein, a member of a multigene family within the thioredoxin (TRX) superfamily. This protein also belongs to the adenosine 5'-phosphosulfate reductase-like (APRL) group.
AT2G39750	1092.03	-0.633138	0.479981	-1.31909	0.187139	1	S-adenosyl-L-methionine-dependent methyltransferases superfamily protein	0	0
AT1G64660	4122.08	-0.632894	0.503643	-1.25663	0.208887	1	methionine gamma-lyase	Encodes a functional methionine gamma-lyase, a cytosolic enzyme catalyzes the degradation of methionine into methanethiol, alpha-ketobutyrate and ammonia. The catabolism of excess methionine is important to methionine homeostasis.	Encodes a functional methionine gamma-lyase, a cytosolic enzyme catalyzes the degradation of methionine into methanethiol, alpha-ketobutyrate and ammonia. The catabolism of excess methionine is important to methionine homeostasis.
AT3G22530	1063.25	-0.632482	0.402367	-1.5719	0.115973	1	0	0	0
AT3G01640	574.077	-0.631824	0.370231	-1.70656	0.0879031	1	glucuronokinase G	AtGlcAK is a sugar kinase able to phosphorylate D-GlcA to D-GlcA-1-phosphate in the presence of ATP.	AtGlcAK is a sugar kinase able to phosphorylate D-GlcA to D-GlcA-1-phosphate in the presence of ATP.
AT3G55220	351.066	-0.63181	0.480991	-1.31356	0.188994	1	Cleavage and polyadenylation specificity factor (CPSF) A subunit protein	0	0
AT4G02540	293.558	-0.631455	0.443601	-1.42347	0.154599	1	Cysteine/Histidine-rich C1 domain family protein	0	0
AT1G61790	594.979	-0.631175	0.48079	-1.31279	0.189255	1	Oligosaccharyltransferase complex/magnesium transporter family protein	0	0
AT1G31820	79.2738	-0.631114	0.503349	-1.25383	0.209904	1	Amino acid permease family protein	0	0
AT3G01340	1780.99	-0.630513	0.417072	-1.51176	0.130595	1	Transducin/WD40 repeat-like superfamily protein	0	0
AT1G08700	1608.04	-0.630175	0.397889	-1.5838	0.11324	1	Presenilin-1	Encodes a protein similar to animal presenilin whose expression is increased in response to potassium (K+) deprivation.	Encodes a protein similar to animal presenilin whose expression is increased in response to potassium (K+) deprivation.
AT5G17360	99.1748	-0.630059	0.483334	-1.30357	0.192381	1	0	0	0
AT3G10730	845.694	-0.629818	0.437307	-1.44022	0.149805	1	SAD1/UNC-84 domain protein 2	Encodes a member of the Sad1/UNC-84 (SUN)-domain proteins: AtSUN1(At5g04990), AtSUN2(AT3G10730). SUN domain proteins are part of the cytoskeletal-nucleoskeletal bridging complexes. AtSUN1 and AtSUN2 are localized to the nuclear envelope and are present as homomers and heteromers in vivo.	Encodes a member of the Sad1/UNC-84 (SUN)-domain proteins: AtSUN1(At5g04990), AtSUN2(AT3G10730). SUN domain proteins are part of the cytoskeletal-nucleoskeletal bridging complexes. AtSUN1 and AtSUN2 are localized to the nuclear envelope and are present as homomers and heteromers in vivo.
AT3G01630	8.82833	-0.629814	0.45846	-1.37376	0.169516	1	Major facilitator superfamily protein	0	0
AT5G57360	1553.33	-0.629734	0.441326	-1.42691	0.153605	1	Galactose oxidase/kelch repeat superfamily protein	Encodes clock-associated PAS protein ZTL; Also known as FKF1-like protein 2 or ADAGIO1(ADO1). A protein containing a PAS domain ZTL contributes to the plant fitness (carbon fixation, biomass) by influencing the circadian clock period. ZTL is the F-box component of an SCF complex implicated in the degradation of TOC1.	Encodes clock-associated PAS protein ZTL; Also known as FKF1-like protein 2 or ADAGIO1(ADO1). A protein containing a PAS domain ZTL contributes to the plant fitness (carbon fixation, biomass) by influencing the circadian clock period. ZTL is the F-box component of an SCF complex implicated in the degradation of TOC1.
AT5G10560	276.771	-0.629685	0.459859	-1.3693	0.170905	1	Glycosyl hydrolase family protein	0	0
AT3G52105	327.384	-0.629628	0.473236	-1.33047	0.183362	1	0	0	0
AT5G64730	601.967	-0.629474	0.433608	-1.45171	0.146582	1	Transducin/WD40 repeat-like superfamily protein	0	0
AT4G27410	215.138	-0.629235	0.485963	-1.29482	0.195382	1	NAC (No Apical Meristem) domain transcriptional regulator superfamily protein	Encodes a NAC transcription factor induced in response to dessication. It is localized to the nucleus and acts as a transcriptional activator in ABA-mediated dehydration response.	Encodes a NAC transcription factor induced in response to dessication. It is localized to the nucleus and acts as a transcriptional activator in ABA-mediated dehydration response.
AT3G61830	658.485	-0.629202	0.406267	-1.54874	0.121444	1	auxin response factor 18	0	0
AT1G63090	882.951	-0.629189	0.47711	-1.31875	0.187252	1	phloem protein 2-A11	0	0
AT1G32690	19.8435	-0.628748	0.501864	-1.25283	0.210269	1	0	0	0
AT1G80120	6.61113	-0.628137	0.462862	-1.35707	0.174758	1	Protein of unknown function (DUF567)	0	0
AT5G02410	109.166	-0.628107	0.503469	-1.24756	0.212193	1	DIE2/ALG10 family	0	0
AT1G30130	368.289	-0.627951	0.421667	-1.48921	0.136432	1	0	0	0
AT5G44360	250.354	-0.627842	0.499635	-1.2566	0.208898	1	FAD-binding Berberine family protein	0	0
AT1G74450	94.7756	-0.627075	0.490023	-1.27968	0.200657	1	Protein of unknown function (DUF793)	0	0
AT1G53210	5217	-0.626483	0.461273	-1.35816	0.174413	1	sodium/calcium exchanger family protein / calcium-binding EF hand family protein	0	0
AT2G01850	2274.03	-0.626426	0.404767	-1.54762	0.121713	1	endoxyloglucan transferase A3	EXGT-A3 has homology to xyloglucan endotransglucosylases/hydrolases (XTHs). Mutants in this gene show a lesion mimic phenotype associated with leaf maturation and a reduction in the number of tertiary veins. Individual tracheary elements in the mutants are shorter, but phloem transport activity is not severely affected. EXGT-A3 plays a role in xyloglucan degradation in the differentiating trachea…	EXGT-A3 has homology to xyloglucan endotransglucosylases/hydrolases (XTHs). Mutants in this gene show a lesion mimic phenotype associated with leaf maturation and a reduction in the number of tertiary veins. Individual tracheary elements in the mutants are shorter, but phloem transport activity is not severely affected. EXGT-A3 plays a role in xyloglucan degradation in the differentiating trachea…
AT3G48860	1273.47	-0.626172	0.410649	-1.52483	0.1273	1	0	0	0
AT3G22840	54.7007	-0.626161	0.455938	-1.37335	0.169645	1	Chlorophyll A-B binding family protein	Encodes an early light-inducible protein.	Encodes an early light-inducible protein.
AT3G19830	972.011	-0.625849	0.456897	-1.36978	0.170755	1	Calcium-dependent lipid-binding (CaLB domain) family protein	0	0
AT1G12500	61.7642	-0.625647	0.455329	-1.37405	0.169425	1	Nucleotide-sugar transporter family protein	0	0
AT5G60260	29.4138	-0.625367	0.479492	-1.30423	0.192156	1	0	0	0
AT1G11390	509.483	-0.625181	0.462658	-1.35128	0.176605	1	Protein kinase superfamily protein	0	0
AT3G43110	19.921	-0.624993	0.502537	-1.24368	0.213619	1	0	0	0
AT3G07650	244.242	-0.624792	0.424206	-1.47285	0.140791	1	CONSTANS-like 9	This gene belongs to the CO (CONSTANS) gene family. This gene family is divided in three subgroups: groups III, to which COL9 belongs, is characterised by one B-box (supposed to regulate protein-protein interactions) and a second diverged zinc finger. COL9 downregulates expression of CO (CONSTANS) as well as FT and SOC1 which are known regulatory targets of CO.	This gene belongs to the CO (CONSTANS) gene family. This gene family is divided in three subgroups: groups III, to which COL9 belongs, is characterised by one B-box (supposed to regulate protein-protein interactions) and a second diverged zinc finger. COL9 downregulates expression of CO (CONSTANS) as well as FT and SOC1 which are known regulatory targets of CO.
AT5G48500	21.7825	-0.624657	0.500223	-1.24876	0.211754	1	0	0	0
AT4G21560	1039.94	-0.624517	0.450802	-1.38535	0.165946	1	vacuolar protein sorting-associated protein 28 homolog 1	0	0
AT5G65950	1366.57	-0.624517	0.450298	-1.3869	0.165473	1	0	0	0
AT1G67740	81.064	-0.624503	0.464385	-1.3448	0.178691	1	photosystem II BY	PsbY precursor (psbY) mRNA. This single nuclear gene is imported into the chloroplasts where it is processed into two integral membrane proteins with identical topology (PsbY-1 and PsbY-2). The protein appears to bind manganese but its role is not well understood.	PsbY precursor (psbY) mRNA. This single nuclear gene is imported into the chloroplasts where it is processed into two integral membrane proteins with identical topology (PsbY-1 and PsbY-2). The protein appears to bind manganese but its role is not well understood.
AT3G10570	134.635	-0.624182	0.489765	-1.27445	0.202503	1	cytochrome P450, family 77, subfamily A, polypeptide 6	member of CYP77A	member of CYP77A
AT5G10720	25.7085	-0.623976	0.500362	-1.24705	0.212379	1	histidine kinase 5	member of Histidine Kinase	member of Histidine Kinase
AT4G14310	58.2567	-0.623534	0.503469	-1.23848	0.21554	1	Transducin/WD40 repeat-like superfamily protein	0	0
AT5G01680	46.1176	-0.623523	0.500438	-1.24595	0.212781	1	cation/H+ exchanger 26	member of Putative Na+/H+ antiporter family	member of Putative Na+/H+ antiporter family
AT1G77400	25.7063	-0.623493	0.499411	-1.24846	0.211863	1	0	0	0
AT2G07070	47.8937	-0.623487	0.500022	-1.24692	0.212427	1	transposable element gene	pseudogene of unknown protein	pseudogene of unknown protein
AT1G78380	28293.7	-0.623428	0.439754	-1.41767	0.156286	1	glutathione S-transferase TAU 19	Encodes a glutathione transferase that is a member of Tau GST gene family. Expression is induced by drought stress, oxidative stress, and high doses of auxin and cytokinin. naming convention according to Wagner et al. (2002) The expression of this gene is upregulated by herbicide safeners such as benoxacor and fenclorim.	Encodes a glutathione transferase that is a member of Tau GST gene family. Expression is induced by drought stress, oxidative stress, and high doses of auxin and cytokinin. naming convention according to Wagner et al. (2002) The expression of this gene is upregulated by herbicide safeners such as benoxacor and fenclorim.
AT1G18773	9.43531	-0.623316	0.489612	-1.27308	0.202989	1	0	0	0
AT2G36290	632.395	-0.623189	0.456603	-1.36484	0.172304	1	alpha/beta-Hydrolases superfamily protein	0	0
AT5G25290	3.99289	-0.622802	0.409924	-1.51931	0.128684	1	F-box family protein with a domain of unknown function (DUF295)	0	0
AT5G24318	153.145	-0.622649	0.436324	-1.42703	0.15357	1	O-Glycosyl hydrolases family 17 protein	0	0
AT4G27000	3075.35	-0.622606	0.399496	-1.55848	0.11912	1	RNA-binding (RRM/RBD/RNP motifs) family protein	0	0
AT3G14595	5708.27	-0.62234	0.489209	-1.27213	0.203326	1	Ribosomal protein L18ae family	0	0
AT5G06980	945.757	-0.621839	0.458851	-1.35521	0.175351	1	0	0	0
AT5G64270	6501.51	-0.621822	0.440234	-1.41248	0.157809	1	splicing factor, putative	0	0
AT1G21130	23.0072	-0.621811	0.492125	-1.26352	0.206402	1	O-methyltransferase family protein	0	0
AT1G67810	2431.08	-0.621513	0.456881	-1.36034	0.173723	1	sulfur E2	Encodes a protein capable of stimulating the cysteine desulfurase activity of CpNifS (AT1G08490) in vitro. SufE2:GFP localizes to the chloroplasts where it is likely to play a role in iron-sulfur cluster assembly. Transcript levels for this gene are high in the pollen relative to other organs based on RT-PCR analysis.	Encodes a protein capable of stimulating the cysteine desulfurase activity of CpNifS (AT1G08490) in vitro. SufE2:GFP localizes to the chloroplasts where it is likely to play a role in iron-sulfur cluster assembly. Transcript levels for this gene are high in the pollen relative to other organs based on RT-PCR analysis.
AT2G31090	682.989	-0.621468	0.493049	-1.26046	0.207504	1	0	0	0
AT5G64290	1368.56	-0.62142	0.482653	-1.28751	0.197917	1	dicarboxylate transport 2.1	0	0
AT2G15320	119.982	-0.621366	0.459957	-1.35092	0.176721	1	Leucine-rich repeat (LRR) family protein	0	0
AT2G35345	65.1449	-0.621136	0.501454	-1.23867	0.215468	1	0	0	0
AT1G09970	11805.9	-0.621133	0.419699	-1.47995	0.138887	1	Leucine-rich receptor-like protein kinase family protein	RLK7 belongs to a leucine-rich repeat class of receptor-likekinase (LRR-RLKs). It is involved in the control of germination speed and the tolerance to oxidant stress.	RLK7 belongs to a leucine-rich repeat class of receptor-likekinase (LRR-RLKs). It is involved in the control of germination speed and the tolerance to oxidant stress.
AT2G19340	323.75	-0.621092	0.442344	-1.40409	0.160291	1	Oligosaccharyltransferase complex/magnesium transporter family protein	0	0
AT2G17870	2646.07	-0.621051	0.413102	-1.50339	0.13274	1	cold shock domain protein 3	Encodes COLD SHOCK DOMAIN PROTEIN 3 (CSP3), involved in the acquisition of freezing tolerance.	Encodes COLD SHOCK DOMAIN PROTEIN 3 (CSP3), involved in the acquisition of freezing tolerance.
AT2G01410	865.822	-0.621007	0.425528	-1.45938	0.144461	1	NHL domain-containing protein	0	0
AT5G57110	1295.35	-0.620446	0.460371	-1.34771	0.177752	1	autoinhibited Ca2+ -ATPase, isoform 8	Arabidopsis-autoinhibited Ca2+ -ATPase, isoform 8, contains all of the characteristic motifs of Ca2+ -transporting P-type Ca2+ -ATPases and is localized to the plasma membrane.	Arabidopsis-autoinhibited Ca2+ -ATPase, isoform 8, contains all of the characteristic motifs of Ca2+ -transporting P-type Ca2+ -ATPases and is localized to the plasma membrane.
AT4G17180	1174.84	-0.620197	0.488702	-1.26907	0.204416	1	O-Glycosyl hydrolases family 17 protein	0	0
AT5G22140	25.2202	-0.619461	0.483585	-1.28098	0.200202	1	FAD/NAD(P)-binding oxidoreductase family protein	0	0
AT4G39350	608.577	-0.619416	0.503295	-1.23072	0.218427	1	cellulose synthase A2	Encodes a cellulose synthase isomer, related to CESA6. As inferred from the null role of secondary wall-type CesAs, included in a set of five primary wall-type CesAs that may support trichome cell wall thickening.	Encodes a cellulose synthase isomer, related to CESA6. As inferred from the null role of secondary wall-type CesAs, included in a set of five primary wall-type CesAs that may support trichome cell wall thickening.
AT1G78900	4721.89	-0.619205	0.445532	-1.38981	0.164587	1	vacuolar ATP synthase subunit A	Encodes catalytic subunit A of the vacuolar ATP synthase. Mutants are devoid of vacuolar ATPase activity as subunit A is encoded only by this gene and show strong defects in male gametophyte development and in Golgi stack morphology.	Encodes catalytic subunit A of the vacuolar ATP synthase. Mutants are devoid of vacuolar ATPase activity as subunit A is encoded only by this gene and show strong defects in male gametophyte development and in Golgi stack morphology.
AT4G12005	15.6633	-0.61898	0.496088	-1.24772	0.212132	1	0	0	0
AT2G26060	3724.41	-0.61875	0.445005	-1.39043	0.164397	1	Transducin/WD40 repeat-like superfamily protein	0	0
AT5G05660	1102.99	-0.618401	0.384454	-1.60852	0.107722	1	sequence-specific DNA binding transcription factors;zinc ion binding;sequence-specific DNA binding transcription factors	Encodes a homolog of the mammalian zinc finger transcription factor NF-X1.	Encodes a homolog of the mammalian zinc finger transcription factor NF-X1.
AT1G76680	137.246	-0.61769	0.496703	-1.24358	0.213654	1	12-oxophytodienoate reductase 1	Encodes a member of an alpha/beta barrel fold family of FMN-containing oxidoreductases. One of the closely related 12-oxophytodienoic acid reductases. This enzyme is not expected to participate in jasmonic acid biosynthesis because during in vitro assays, it shows very little activity with the naturally occurring OPDA isomer. Shows activity towards 2,4,6-trinitrotoluene. Expressed predominately i…	Encodes a member of an alpha/beta barrel fold family of FMN-containing oxidoreductases. One of the closely related 12-oxophytodienoic acid reductases. This enzyme is not expected to participate in jasmonic acid biosynthesis because during in vitro assays, it shows very little activity with the naturally occurring OPDA isomer. Shows activity towards 2,4,6-trinitrotoluene. Expressed predominately i…
AT2G01290	656.025	-0.617578	0.473638	-1.30391	0.192266	1	ribose-5-phosphate isomerase 2	Cytosolic ribose-5-phosphate isomerase. Knockout mutation causes chloroplast dysfunction, late flowering and premature cell death.	Cytosolic ribose-5-phosphate isomerase. Knockout mutation causes chloroplast dysfunction, late flowering and premature cell death.
AT2G23590	296.247	-0.617432	0.467844	-1.31974	0.186922	1	methyl esterase 8	Encodes a protein shown to have carboxylesterase activity in vitro. It has similarity to the SABP2 methyl salicylate esterase from tobacco. This protein does not act on methyl IAA, methyl JA, MeSA, MeGA4, or MEGA9 in vitro.	Encodes a protein shown to have carboxylesterase activity in vitro. It has similarity to the SABP2 methyl salicylate esterase from tobacco. This protein does not act on methyl IAA, methyl JA, MeSA, MeGA4, or MEGA9 in vitro.
AT1G12610	3.89431	-0.617301	0.343216	-1.79858	0.0720849	1	Integrase-type DNA-binding superfamily protein	Encodes a member of the DREB subfamily A-1 of ERF/AP2 transcription factor family (DDF1). The protein contains one AP2 domain. There are six members in this subfamily, including CBF1, CBF2, and CBF3. Overexpression of this gene results in delayed flowering and dwarfism, reduction of gibberellic acid biosynthesis, and increased tolerance to high levels of salt. This gene is expressed in all tissue…	Encodes a member of the DREB subfamily A-1 of ERF/AP2 transcription factor family (DDF1). The protein contains one AP2 domain. There are six members in this subfamily, including CBF1, CBF2, and CBF3. Overexpression of this gene results in delayed flowering and dwarfism, reduction of gibberellic acid biosynthesis, and increased tolerance to high levels of salt. This gene is expressed in all tissue…
AT4G01070	37.0922	-0.617279	0.498638	-1.23793	0.215742	1	UDP-Glycosyltransferase superfamily protein	the glycosyltransferase (UGT72B1) is involved in metabolizing xenobiotica (chloroaniline and chlorophenole). Comparison between wild type and knock-out mutant demonstrates the central role of this gene for metabolizing chloroaniline but significantly less for chlorophenole. The glucosyltransferase preferred UDP-xylose over UDP-glucose indicating its (additional) functioning as a xylosyltransferas…	the glycosyltransferase (UGT72B1) is involved in metabolizing xenobiotica (chloroaniline and chlorophenole). Comparison between wild type and knock-out mutant demonstrates the central role of this gene for metabolizing chloroaniline but significantly less for chlorophenole. The glucosyltransferase preferred UDP-xylose over UDP-glucose indicating its (additional) functioning as a xylosyltransferas…
AT2G02970	862.765	-0.617267	0.467774	-1.31958	0.186974	1	GDA1/CD39 nucleoside phosphatase family protein	0	0
AT5G35735	168.314	-0.616873	0.448758	-1.37462	0.169248	1	Auxin-responsive family protein	0	0
AT3G27870	1373.16	-0.616843	0.374082	-1.64895	0.0991576	1	ATPase E1-E2 type family protein / haloacid dehalogenase-like hydrolase family protein	0	0
AT2G45160	840.337	-0.616787	0.451176	-1.36707	0.171604	1	GRAS family transcription factor	0	0
AT1G17550	959.339	-0.616729	0.449112	-1.37322	0.169684	1	homology to ABI2	Protein Phosphatase 2C	Protein Phosphatase 2C
AT3G25210	293.469	-0.616438	0.425507	-1.44871	0.147418	1	Tetratricopeptide repeat (TPR)-like superfamily protein	0	0
AT4G14190	504.594	-0.616267	0.436948	-1.41039	0.158424	1	Pentatricopeptide repeat (PPR) superfamily protein	0	0
AT4G38680	9676.61	-0.616251	0.456511	-1.34992	0.177043	1	glycine rich protein 2	Encodes a glycine-rich protein that binds nucleic acids and promotes DNA melting. Its transcript and protein levels are up-regulated in response to cold treatment with protein levels peaking earlier in shoots (~10-14 days) than in roots (~21 days). It is normally expressed in meristematic regions and developing tissues where cell division occurs. RNAi and antisense lines with lower levels of CSP2…	Encodes a glycine-rich protein that binds nucleic acids and promotes DNA melting. Its transcript and protein levels are up-regulated in response to cold treatment with protein levels peaking earlier in shoots (~10-14 days) than in roots (~21 days). It is normally expressed in meristematic regions and developing tissues where cell division occurs. RNAi and antisense lines with lower levels of CSP2…
AT3G18360	19.2464	-0.616012	0.501177	-1.22913	0.219023	1	VQ motif-containing protein	0	0
AT4G38810	3381.24	-0.615795	0.434858	-1.41608	0.156751	1	Calcium-binding EF-hand family protein	0	0
AT3G52340	332.168	-0.615764	0.503559	-1.22282	0.221396	1	sucrose-6F-phosphate phosphohydrolase 2	sucrose-phosphatase (SPP2)	sucrose-phosphatase (SPP2)
AT3G20300	130.254	-0.615751	0.503045	-1.22405	0.220934	1	Protein of unknown function (DUF3537)	0	0
AT4G28210	811.534	-0.615517	0.386438	-1.5928	0.111206	1	embryo defective 1923	0	0
AT1G15950	1988.17	-0.615046	0.448776	-1.3705	0.170532	1	cinnamoyl coa reductase 1	Encodes a cinnamoyl CoA reductase. Involved in lignin biosynthesis.	Encodes a cinnamoyl CoA reductase. Involved in lignin biosynthesis.
AT1G14330	263.755	-0.614809	0.474355	-1.29609	0.194943	1	Galactose oxidase/kelch repeat superfamily protein	0	0
AT4G08480	345.809	-0.614645	0.496655	-1.23757	0.215875	1	mitogen-activated protein kinase kinase kinase 9	Encodes a member of the A1 subgroup of the MEKK (MAPK/ERK kinase kinase) family. MEKK is another name for Mitogen-Activated Protein Kinase Kinase Kinase (MAPKKK or MAP3K). This subgroup has four members: At4g08500 (MEKK1, also known as ARAKIN, MAP3Kb1, MAPKKK8), At4g08480 (MEKK2, also known as MAP3Kb4, MAPKKK9), At4g08470 (MEKK3, also known as MAP3Kb3, MAPKKK10) and At4g12020 (MEKK4, also known a…	Encodes a member of the A1 subgroup of the MEKK (MAPK/ERK kinase kinase) family. MEKK is another name for Mitogen-Activated Protein Kinase Kinase Kinase (MAPKKK or MAP3K). This subgroup has four members: At4g08500 (MEKK1, also known as ARAKIN, MAP3Kb1, MAPKKK8), At4g08480 (MEKK2, also known as MAP3Kb4, MAPKKK9), At4g08470 (MEKK3, also known as MAP3Kb3, MAPKKK10) and At4g12020 (MEKK4, also known a…
AT5G51400	1246.02	-0.61461	0.430493	-1.42769	0.153382	1	PLAC8 family protein	0	0
AT3G04040	145.416	-0.614	0.503583	-1.21926	0.222745	1	0	0	0
AT4G03600	51.7108	-0.613948	0.488441	-1.25695	0.20877	1	0	0	0
AT3G44310	8618.58	-0.613741	0.44163	-1.38972	0.164615	1	nitrilase 1	Mutants are resistant to indole-3-acetonitrile (IAN). NIT1 catalyzes the terminal activation step in indole-acetic acid biosynthesis. Predominantly expressed isoform of nitrilase isoenzyme family. Aggregation of NIT1 in cells directly abutting wound sites is one of the earliest events associated with wound and herbicide-induced cell death. The protein undergoes thiolation following treatment with…	Mutants are resistant to indole-3-acetonitrile (IAN). NIT1 catalyzes the terminal activation step in indole-acetic acid biosynthesis. Predominantly expressed isoform of nitrilase isoenzyme family. Aggregation of NIT1 in cells directly abutting wound sites is one of the earliest events associated with wound and herbicide-induced cell death. The protein undergoes thiolation following treatment with…
AT4G11320	49.3891	-0.613718	0.484778	-1.26598	0.205521	1	Papain family cysteine protease	0	0
AT1G22770	1419.02	-0.613681	0.452695	-1.35562	0.175222	1	gigantea protein (GI)	Together with CONSTANTS (CO) and FLOWERING LOCUS T (FT), GIGANTEA promotes flowering under long days in a circadian clock-controlled flowering pathway. GI acts earlier than CO and FT in the pathway by increasing CO and FT mRNA abundance. Located in the nucleus. Regulates several developmental processes, including photoperiod-mediated flowering, phytochrome B signaling, circadian clock, carbohydra…	Together with CONSTANTS (CO) and FLOWERING LOCUS T (FT), GIGANTEA promotes flowering under long days in a circadian clock-controlled flowering pathway. GI acts earlier than CO and FT in the pathway by increasing CO and FT mRNA abundance. Located in the nucleus. Regulates several developmental processes, including photoperiod-mediated flowering, phytochrome B signaling, circadian clock, carbohydra…
AT3G11150	12.3101	-0.613606	0.492983	-1.24468	0.21325	1	2-oxoglutarate (2OG) and Fe(II)-dependent oxygenase superfamily protein	0	0
AT2G44490	8.16898	-0.613332	0.45153	-1.35834	0.174355	1	Glycosyl hydrolase superfamily protein	Encodes a glycosyl hydrolase that localizes to peroxisomes and acts as a component of an inducible preinvasion resistance mechanism. Required for mlo resistance.	Encodes a glycosyl hydrolase that localizes to peroxisomes and acts as a component of an inducible preinvasion resistance mechanism. Required for mlo resistance.
AT4G28230	13.2057	-0.613212	0.435191	-1.40906	0.158816	1	0	0	0
AT4G15760	34.1013	-0.613175	0.485588	-1.26275	0.20668	1	monooxygenase 1	Encodes a protein with similarity to monooxygenases that are known to degrade salicylic acid (SA).	Encodes a protein with similarity to monooxygenases that are known to degrade salicylic acid (SA).
AT1G29790	1276.02	-0.612961	0.44294	-1.38385	0.166405	1	S-adenosyl-L-methionine-dependent methyltransferases superfamily protein	0	0
AT2G02180	1968.86	-0.612772	0.437465	-1.40074	0.161293	1	tobamovirus multiplication protein 3	Necessary for the efficient multiplication of tobamoviruses.	Necessary for the efficient multiplication of tobamoviruses.
AT3G03790	1342.59	-0.612606	0.367133	-1.66862	0.0951923	1	ankyrin repeat family protein / regulator of chromosome condensation (RCC1) family protein	0	0
AT5G45860	86.348	-0.612457	0.489606	-1.25092	0.210965	1	PYR1-like 11	Encodes a member of the PYR (pyrabactin resistance )/PYL(PYR1-like)/RCAR (regulatory components of ABA receptor) family proteins with 14 members. PYR/PYL/RCAR family proteins function as abscisic acid sensors. Mediate ABA-dependent regulation of protein phosphatase 2Cs ABI1 and ABI2.	Encodes a member of the PYR (pyrabactin resistance )/PYL(PYR1-like)/RCAR (regulatory components of ABA receptor) family proteins with 14 members. PYR/PYL/RCAR family proteins function as abscisic acid sensors. Mediate ABA-dependent regulation of protein phosphatase 2Cs ABI1 and ABI2.
AT2G17880	30.2364	-0.612026	0.502778	-1.21729	0.223495	1	Chaperone DnaJ-domain superfamily protein	0	0
AT4G34480	640.586	-0.611841	0.503524	-1.21512	0.224321	1	O-Glycosyl hydrolases family 17 protein	0	0
AT2G39720	1413.33	-0.611537	0.433106	-1.41198	0.157956	1	RING-H2 finger C2A	Encodes a putative RING-H2 finger protein RHC2a.	Encodes a putative RING-H2 finger protein RHC2a.
AT2G29410	16.0911	-0.611475	0.379392	-1.61173	0.107022	1	metal tolerance protein B1	member of Zinc transporter (ZAT) family	member of Zinc transporter (ZAT) family
AT1G44446	388.395	-0.611371	0.397599	-1.53766	0.124133	1	Pheophorbide a oxygenase family protein with Rieske [2Fe-2S] domain	Encodes chlorophyllide <i>a</i> oxygenase which converts chlorophyllide <i>a</i> to chlorophyllide <i>b</i> by catalyzing two successive hydroxylations at the 7-methyl group of chlorophyllide <i>a</i> . Mutants are deficient in pigments that associate with thylakoid membrane proteins, lacking chlorophyll <i>b</i> and light-harvesting proteins of photosystem II. The protein was shown through cross…	Encodes chlorophyllide <i>a</i> oxygenase which converts chlorophyllide <i>a</i> to chlorophyllide <i>b</i> by catalyzing two successive hydroxylations at the 7-methyl group of chlorophyllide <i>a</i> . Mutants are deficient in pigments that associate with thylakoid membrane proteins, lacking chlorophyll <i>b</i> and light-harvesting proteins of photosystem II. The protein was shown through cross…
AT4G14160	1692.48	-0.611324	0.488391	-1.25171	0.210676	1	Sec23/Sec24 protein transport family protein	0	0
AT3G09910	55.3587	-0.611152	0.496167	-1.23174	0.218044	1	RAB GTPase homolog C2B	0	0
AT4G11090	230.828	-0.611052	0.408955	-1.49418	0.135128	1	TRICHOME BIREFRINGENCE-LIKE 23	Encodes a member of the TBL (TRICHOME BIREFRINGENCE-LIKE) gene family containing a plant-specific DUF231 (domain of unknown function) domain. TBL gene family has 46 members, two of which (TBR/AT5G06700 and TBL3/AT5G01360) have been shown to be involved in the synthesis and deposition of secondary wall cellulose, presumably by influencing the esterification state of pectic polymers. A nomenclature…	Encodes a member of the TBL (TRICHOME BIREFRINGENCE-LIKE) gene family containing a plant-specific DUF231 (domain of unknown function) domain. TBL gene family has 46 members, two of which (TBR/AT5G06700 and TBL3/AT5G01360) have been shown to be involved in the synthesis and deposition of secondary wall cellulose, presumably by influencing the esterification state of pectic polymers. A nomenclature…
AT3G25900	128.481	-0.610612	0.492105	-1.24082	0.214673	1	Homocysteine S-methyltransferase family protein	0	0
AT1G67365	642.79	-0.610349	0.45109	-1.35305	0.176039	1	other RNA	Potential natural antisense gene, locus overlaps with AT1G67370	Potential natural antisense gene, locus overlaps with AT1G67370
AT2G03450	92.9744	-0.609582	0.466958	-1.30543	0.191746	1	purple acid phosphatase 9	0	0
AT1G10020	264.696	-0.609516	0.478881	-1.27279	0.203092	1	Protein of unknown function (DUF1005)	0	0
AT3G07510	110.57	-0.609261	0.421634	-1.445	0.148458	1	0	0	0
AT5G42100	1935.97	-0.609138	0.503536	-1.20972	0.226386	1	beta-1,3-glucanase_putative	encodes a plasmodesmal (Pd)-associated membrane protein involved in plasmodesmal callose degradation, i.e. beta-1,3-glucanase (EC 3.2.1.39), and functions in the gating of Pd	encodes a plasmodesmal (Pd)-associated membrane protein involved in plasmodesmal callose degradation, i.e. beta-1,3-glucanase (EC 3.2.1.39), and functions in the gating of Pd
AT1G15430	1197.35	-0.609116	0.442009	-1.37806	0.168184	1	Protein of unknown function (DUF1644)	0	0
AT2G47970	3064.26	-0.609049	0.414152	-1.47059	0.141401	1	Nuclear pore localisation protein NPL4	0	0
AT5G62680	302.736	-0.608979	0.4752	-1.28152	0.200011	1	Major facilitator superfamily protein	0	0
AT3G05880	2115.84	-0.608762	0.500075	-1.21734	0.223474	1	Low temperature and salt responsive protein family	Induced by low temperatures, dehydration and salt stress and ABA. Encodes a small (54 amino acids), highly hydrophobic protein that bears two potential transmembrane domains.	Induced by low temperatures, dehydration and salt stress and ABA. Encodes a small (54 amino acids), highly hydrophobic protein that bears two potential transmembrane domains.
AT2G48070	79.2303	-0.608484	0.439346	-1.38498	0.166059	1	resistance to phytophthora 1	Encodes a chloroplast protein RPH1 (resistance to Phytophthora 1). Involved in immune response to Phytophthora brassicae. rph1 mutant plants (in Ws background) are susceptible to P. brassicae.	Encodes a chloroplast protein RPH1 (resistance to Phytophthora 1). Involved in immune response to Phytophthora brassicae. rph1 mutant plants (in Ws background) are susceptible to P. brassicae.
AT3G01210	462.921	-0.608454	0.418382	-1.4543	0.145862	1	RNA-binding (RRM/RBD/RNP motifs) family protein	0	0
AT4G13010	6719.85	-0.608014	0.483559	-1.25737	0.208619	1	Oxidoreductase, zinc-binding dehydrogenase family protein	0	0
AT3G60450	104.996	-0.607914	0.432659	-1.40507	0.160001	1	Phosphoglycerate mutase family protein	0	0
AT4G04077	32.0907	-0.607857	0.475923	-1.27722	0.201526	1	other RNA	Potential natural antisense gene, locus overlaps with AT4G04078	Potential natural antisense gene, locus overlaps with AT4G04078
AT3G19100	393.748	-0.607816	0.375492	-1.61872	0.105507	1	Protein kinase superfamily protein	0	0
AT2G18650	115.604	-0.607637	0.484191	-1.25496	0.209495	1	RING/U-box superfamily protein	0	0
AT1G69640	1338.81	-0.607549	0.432485	-1.40479	0.160085	1	sphingoid base hydroxylase 1	Encodes one of the two redundant sphingoid base hydroxylases (SBH). Involved in sphingolipid trihydroxy long-chain base (4-hydroxysphinganine) biosynthesis. Double mutants of SBHs were dwarfed and not able to progress from vegetative to reproductive growth.	Encodes one of the two redundant sphingoid base hydroxylases (SBH). Involved in sphingolipid trihydroxy long-chain base (4-hydroxysphinganine) biosynthesis. Double mutants of SBHs were dwarfed and not able to progress from vegetative to reproductive growth.
AT3G45010	16.9289	-0.607411	0.495238	-1.2265	0.22001	1	serine carboxypeptidase-like 48	0	0
AT5G65430	8452.51	-0.607336	0.470716	-1.29024	0.196968	1	general regulatory factor 8	member of 14-3-3 proteins. This protein is reported to interact with the BZR1 transcription factor involved in brassinosteroid signaling and may affect the nucleocytoplasmic shuttling of BZR1	member of 14-3-3 proteins. This protein is reported to interact with the BZR1 transcription factor involved in brassinosteroid signaling and may affect the nucleocytoplasmic shuttling of BZR1
AT5G06755	5.32632	-0.606997	0.442085	-1.37303	0.169743	1	0	0	0
AT1G80630	548.175	-0.606866	0.404501	-1.50029	0.133541	1	RNI-like superfamily protein	0	0
AT2G19580	98.3257	-0.606513	0.50345	-1.20471	0.228314	1	tetraspanin2	Member of TETRASPANIN family	Member of TETRASPANIN family
AT2G46080	1937.26	-0.606348	0.428514	-1.415	0.157069	1	0	0	0
AT3G22270	1240.69	-0.606334	0.441198	-1.37429	0.169352	1	Topoisomerase II-associated protein PAT1	0	0
AT5G17830	4.35714	-0.605951	0.403594	-1.50139	0.133255	1	Plasma-membrane choline transporter family protein	0	0
AT1G50380	3618.87	-0.605862	0.439307	-1.37913	0.167854	1	Prolyl oligopeptidase family protein	0	0
AT2G02360	176.463	-0.605586	0.46397	-1.30523	0.191816	1	phloem protein 2-B10	0	0
AT2G16260	32.7471	-0.605387	0.471794	-1.28316	0.199436	1	0	pseudogene of glycine-rich RNA-binding protein	pseudogene of glycine-rich RNA-binding protein
AT1G62010	366.393	-0.604869	0.468209	-1.29188	0.1964	1	Mitochondrial transcription termination factor family protein	0	0
AT4G36648	3083.41	-0.604858	0.399262	-1.51494	0.129787	1	other RNA	Unknown gene	Unknown gene
AT1G31480	363.274	-0.604676	0.468274	-1.29129	0.196604	1	shoot gravitropism 2 (SGR2)	encodes a novel protein that may be part of a gene family represented by bovine phosphatidic acid-preferring phospholipase A1 (PA-PLA1)containing a putative transmembrane domain. SGR2 is involved in the formation and function of the vacuole.	encodes a novel protein that may be part of a gene family represented by bovine phosphatidic acid-preferring phospholipase A1 (PA-PLA1)containing a putative transmembrane domain. SGR2 is involved in the formation and function of the vacuole.
AT1G70210	5.42884	-0.604443	0.458681	-1.31778	0.187576	1	CYCLIN D1;1	Encodes a D-type cyclin that physically interacts with CDC2A. Its expression is upregulated early during germination.	Encodes a D-type cyclin that physically interacts with CDC2A. Its expression is upregulated early during germination.
AT4G11370	16.5788	-0.60432	0.502818	-1.20187	0.229415	1	RING-H2 finger A1A	Encodes a putative RING-H2 finger protein RHA1a.	Encodes a putative RING-H2 finger protein RHA1a.
AT4G03820	170.674	-0.603873	0.45561	-1.32542	0.185033	1	Protein of unknown function (DUF3537)	0	0
AT1G77370	4482.82	-0.603771	0.464235	-1.30057	0.193404	1	Glutaredoxin family protein	0	0
AT1G28390	22.1521	-0.603533	0.471834	-1.27912	0.200854	1	Protein kinase superfamily protein	0	0
AT4G28950	158.668	-0.603266	0.49912	-1.20866	0.226794	1	RHO-related protein from plants 9	A member of ROP GTPase gene family.	A member of ROP GTPase gene family.
AT5G60570	863.486	-0.602745	0.49506	-1.21752	0.223407	1	Galactose oxidase/kelch repeat superfamily protein	0	0
AT5G37790	16.1448	-0.602497	0.496463	-1.21358	0.224909	1	Protein kinase superfamily protein	0	0
AT5G06690	34.3207	-0.60199	0.503395	-1.19586	0.231751	1	WCRKC thioredoxin 1	Encodes a thioredoxin (WCRKC1) localized in chloroplast stroma. Contains a WCRKC motif.	Encodes a thioredoxin (WCRKC1) localized in chloroplast stroma. Contains a WCRKC motif.
AT1G76140	1672.83	-0.601979	0.427667	-1.40759	0.159253	1	Prolyl oligopeptidase family protein	0	0
AT1G50010	758.808	-0.60153	0.460513	-1.30622	0.191478	1	tubulin alpha-2 chain	Encodes alpha-2,4 tubulin. TUA2 and TUA4 encode identical proteins.	Encodes alpha-2,4 tubulin. TUA2 and TUA4 encode identical proteins.
AT3G12130	2105.3	-0.600895	0.443481	-1.35495	0.175434	1	KH domain-containing protein / zinc finger (CCCH type) family protein	0	0
AT5G03080	790.309	-0.60087	0.439818	-1.36618	0.171883	1	Phosphatidic acid phosphatase (PAP2) family protein	0	0
AT1G25530	98.2343	-0.600655	0.500342	-1.20049	0.229949	1	Transmembrane amino acid transporter family protein	0	0
AT1G04120	2408.25	-0.600646	0.446497	-1.34524	0.178547	1	multidrug resistance-associated protein 5	encodes a high-affinity inositol hexakisphosphate transporter that plays a role in guard cell signaling and phytate storage. It is a member of MRP subfamily / ABC transporter subfamily C.	encodes a high-affinity inositol hexakisphosphate transporter that plays a role in guard cell signaling and phytate storage. It is a member of MRP subfamily / ABC transporter subfamily C.
AT5G24010	763.044	-0.600524	0.464419	-1.29307	0.195988	1	Protein kinase superfamily protein	0	0
AT3G47300	285.651	-0.60022	0.41889	-1.43288	0.151891	1	SELT-like protein precursor	0	0
AT4G36900	1361.97	-0.600062	0.499714	-1.20081	0.229825	1	related to AP2 10	encodes a member of the DREB subfamily A-5 of ERF/AP2 transcription factor family (RAP2.10). The protein contains one AP2 domain. There are 16 members in this subfamily including RAP2.9 and RAP2.1.	encodes a member of the DREB subfamily A-5 of ERF/AP2 transcription factor family (RAP2.10). The protein contains one AP2 domain. There are 16 members in this subfamily including RAP2.9 and RAP2.1.
AT4G10610	2692.79	-0.599426	0.443214	-1.35245	0.17623	1	CTC-interacting domain 12	RNA-binding protein, putative. Member of a family of proteins having an PABC binding domain (PAM motif).	RNA-binding protein, putative. Member of a family of proteins having an PABC binding domain (PAM motif).
AT3G28720	2567.32	-0.599396	0.446702	-1.34183	0.179653	1	0	0	0
AT1G79915	20.5656	-0.599255	0.413243	-1.45013	0.147023	1	Putative methyltransferase family protein	0	0
AT3G03305	736.512	-0.599246	0.499532	-1.19961	0.230289	1	Calcineurin-like metallo-phosphoesterase superfamily protein	0	0
AT1G29930	38.053	-0.599141	0.501385	-1.19497	0.232098	1	chlorophyll A/B binding protein 1	Subunit of light-harvesting complex II (LHCII),which absorbs light and transfers energy to the photosynthetic reaction center.	Subunit of light-harvesting complex II (LHCII),which absorbs light and transfers energy to the photosynthetic reaction center.
AT1G70160	2646.77	-0.598808	0.456311	-1.31228	0.189425	1	0	0	0
AT5G11320	23.8906	-0.598635	0.503627	-1.18865	0.234579	1	Flavin-binding monooxygenase family protein	Belongs to the YUC gene family. Encodes a predicted flavin monooxygenase YUC4 involved in auxin biosynthesis and plant development.	Belongs to the YUC gene family. Encodes a predicted flavin monooxygenase YUC4 involved in auxin biosynthesis and plant development.
AT5G11970	597.981	-0.59857	0.503629	-1.18852	0.23463	1	Protein of unknown function (DUF3511)	0	0
AT5G21070	313.056	-0.598537	0.480294	-1.24619	0.212695	1	0	0	0
AT5G25550	5.09099	-0.59831	0.39672	-1.50814	0.131518	1	Leucine-rich repeat (LRR) family protein	0	0
AT2G39940	846.569	-0.598284	0.436641	-1.3702	0.170625	1	RNI-like superfamily protein	Encodes a protein containing Leu-rich repeats and a degenerate F-box motif. Associates with AtCUL1, AtRbx1, and the Skp1-like proteins ASK1 and ASK2 to assemble SCF COI1 ubiquitin-ligase complexes in planta. A single amino acid substitution in the F-box motif of COI1 abolishes the formation of the SCF(COI1) complexes and results in loss of the JA response. Required for wound- and jasmonates-induc…	Encodes a protein containing Leu-rich repeats and a degenerate F-box motif. Associates with AtCUL1, AtRbx1, and the Skp1-like proteins ASK1 and ASK2 to assemble SCF COI1 ubiquitin-ligase complexes in planta. A single amino acid substitution in the F-box motif of COI1 abolishes the formation of the SCF(COI1) complexes and results in loss of the JA response. Required for wound- and jasmonates-induc…
AT2G24310	11.5185	-0.598273	0.459925	-1.30081	0.193325	1	0	0	0
AT1G27461	5563.73	-0.598199	0.496049	-1.20593	0.227846	1	0	0	0
AT5G64360	496.593	-0.598115	0.427481	-1.39916	0.161765	1	Chaperone DnaJ-domain superfamily protein	0	0
AT5G22630	127.086	-0.598054	0.426518	-1.40218	0.160862	1	arogenate dehydratase 5	Encodes a plastid-localized arogenate dehydratase involved in phenylalanine biosynthesis. Not less than six genes encoding ADT were identi&#64257;ed in the Arabidopsis genome: ADT1 [At1g11790]; ADT2 [At3g07630]; ADT3 [At2g27820]; ADT4 [At3g44720]; ADT5 [At5g22630]; and ADT6 [At1g08250].	Encodes a plastid-localized arogenate dehydratase involved in phenylalanine biosynthesis. Not less than six genes encoding ADT were identi&#64257;ed in the Arabidopsis genome: ADT1 [At1g11790]; ADT2 [At3g07630]; ADT3 [At2g27820]; ADT4 [At3g44720]; ADT5 [At5g22630]; and ADT6 [At1g08250].
AT1G49780	206.218	-0.59785	0.411339	-1.45342	0.146106	1	plant U-box 26	0	0
AT1G64040	4595.16	-0.597622	0.433764	-1.37776	0.168277	1	type one serine/threonine protein phosphatase 3	Encodes the catalytic subunit of a Type 1 phosphoprotein Ser/Thr phosphatase, expressed in roots, shoots and flowers.	Encodes the catalytic subunit of a Type 1 phosphoprotein Ser/Thr phosphatase, expressed in roots, shoots and flowers.
AT2G23340	456.441	-0.597529	0.4584	-1.30351	0.192401	1	DREB and EAR motif protein 3	encodes a member of the DREB subfamily A-5 of ERF/AP2 transcription factor family. The protein contains one AP2 domain. There are 16 members in this subfamily including RAP2.1, RAP2.9 and RAP2.10.	encodes a member of the DREB subfamily A-5 of ERF/AP2 transcription factor family. The protein contains one AP2 domain. There are 16 members in this subfamily including RAP2.1, RAP2.9 and RAP2.10.
AT5G42420	350.854	-0.597421	0.406973	-1.46796	0.142114	1	Nucleotide-sugar transporter family protein	0	0
AT2G26830	380.936	-0.597288	0.429107	-1.39193	0.163943	1	Protein kinase superfamily protein	0	0
AT4G02590	1244.47	-0.596885	0.440038	-1.35644	0.174959	1	basic helix-loop-helix (bHLH) DNA-binding superfamily protein	0	0
AT4G34720	1198	-0.59681	0.444052	-1.34401	0.178945	1	ATPase, F0/V0 complex, subunit C protein	vacuolar H+-pumping ATPase 16 kDa proteolipid (ava-p1)	vacuolar H+-pumping ATPase 16 kDa proteolipid (ava-p1)
AT3G06380	1664.71	-0.596766	0.386429	-1.54431	0.122513	1	tubby-like protein 9	Member of TLP family	Member of TLP family
AT1G12710	534.077	-0.596729	0.440886	-1.35348	0.175904	1	phloem protein 2-A12	This gene is predicted to encode a protein with a PP2 domain. This domain in present in lectins found in squash and cucumber, suggesting that this protein could potentially have carbohydrate binding capabilities.	This gene is predicted to encode a protein with a PP2 domain. This domain in present in lectins found in squash and cucumber, suggesting that this protein could potentially have carbohydrate binding capabilities.
AT1G26410	26.7849	-0.59635	0.46339	-1.28693	0.198119	1	FAD-binding Berberine family protein	0	0
AT4G32210	432.293	-0.596259	0.491632	-1.21282	0.2252	1	succinate dehydrogenase 3-2	Encodes one of the membrane anchor subunits of the mitochondrial respiratory complex II. The protein is encoded by the nuclear genome but is imported into the mitochondrion. There are two genes that encode this protein, the other is SDH3-1.	Encodes one of the membrane anchor subunits of the mitochondrial respiratory complex II. The protein is encoded by the nuclear genome but is imported into the mitochondrion. There are two genes that encode this protein, the other is SDH3-1.
AT5G60820	107.422	-0.595874	0.463431	-1.28579	0.198517	1	RING/U-box superfamily protein	0	0
AT4G38380	1405.94	-0.595817	0.399822	-1.49021	0.13617	1	MATE efflux family protein	0	0
AT3G02250	145.808	-0.595789	0.436223	-1.36579	0.172005	1	O-fucosyltransferase family protein	0	0
AT2G18790	2132.47	-0.595558	0.479768	-1.24135	0.214478	1	phytochrome B	Red/far-red photoreceptor involved in the regulation of de-etiolation. Exists in two inter-convertible forms: Pr and Pfr (active). Involved in the light-promotion of seed germination and in the shade avoidance response.	Red/far-red photoreceptor involved in the regulation of de-etiolation. Exists in two inter-convertible forms: Pr and Pfr (active). Involved in the light-promotion of seed germination and in the shade avoidance response.
AT2G29700	2384.48	-0.595524	0.487706	-1.22107	0.222059	1	pleckstrin homologue 1	Encodes a protein containing one PH (pleckstrin homology) domain with a short N-terminal extension	Encodes a protein containing one PH (pleckstrin homology) domain with a short N-terminal extension
AT5G26340	457.282	-0.595177	0.478403	-1.24409	0.213466	1	Major facilitator superfamily protein	Encodes a protein with high affinity, hexose-specific/H+ symporter activity. The activity of the transporter appears to be negatively regulated by phosphorylation. Importantly, microarray analysis, as well as the study of the expression of this gene in mutants involved in programmed cell death (PCD) demonstrated a tight correlation between this gene's expression and PCD.	Encodes a protein with high affinity, hexose-specific/H+ symporter activity. The activity of the transporter appears to be negatively regulated by phosphorylation. Importantly, microarray analysis, as well as the study of the expression of this gene in mutants involved in programmed cell death (PCD) demonstrated a tight correlation between this gene's expression and PCD.
AT2G38790	13.8597	-0.595114	0.493028	-1.20706	0.22741	1	0	0	0
AT5G65380	10348.6	-0.59504	0.431454	-1.37915	0.167848	1	MATE efflux family protein	0	0
AT3G03310	2114.42	-0.594963	0.472122	-1.26019	0.207601	1	lecithin:cholesterol acyltransferase 3	0	0
AT2G01820	2703.72	-0.594896	0.42811	-1.38959	0.164654	1	Leucine-rich repeat protein kinase family protein	0	0
AT4G15440	14.6872	-0.594734	0.502046	-1.18462	0.236168	1	hydroperoxide lyase 1	Encodes a hydroperoxide lyase. Also a member of the CYP74B cytochrome p450 family. In the ecotype Columbia (Col) the gene contains a 10-nucleotide deletion in its first exon that causes it to code for a truncated protein that results in a non-functional hydroperoxide lyase.	Encodes a hydroperoxide lyase. Also a member of the CYP74B cytochrome p450 family. In the ecotype Columbia (Col) the gene contains a 10-nucleotide deletion in its first exon that causes it to code for a truncated protein that results in a non-functional hydroperoxide lyase.
AT5G55135	500.48	-0.594682	0.49981	-1.18982	0.234119	1	0	0	0
AT2G02710	1799.7	-0.594548	0.479885	-1.23894	0.215368	1	PAS/LOV protein B	Encodes a putative blue light receptor protein.	Encodes a putative blue light receptor protein.
AT5G54240	13.5522	-0.594242	0.499597	-1.18944	0.234266	1	Protein of unknown function (DUF1223)	0	0
AT4G24220	29892.6	-0.594221	0.446855	-1.32978	0.183589	1	NAD(P)-binding Rossmann-fold superfamily protein	encodes a novel protein containing mammalian death domain involved in programmed cell death. Gene is expressed in vascular system and mutants carrying dominant mutation in the gene have defective vascular patterning. Gene expression is induced specifically by wounding.	encodes a novel protein containing mammalian death domain involved in programmed cell death. Gene is expressed in vascular system and mutants carrying dominant mutation in the gene have defective vascular patterning. Gene expression is induced specifically by wounding.
AT5G38220	368.778	-0.594154	0.406464	-1.46176	0.143806	1	alpha/beta-Hydrolases superfamily protein	0	0
AT4G29870	493.3	-0.594058	0.466553	-1.27329	0.202915	1	Oligosaccharyltransferase complex/magnesium transporter family protein	0	0
AT3G54860	727.743	-0.594039	0.413051	-1.43817	0.150385	1	Sec1/munc18-like (SM) proteins superfamily	Homologous to yeast VPS33. Forms a complex with VCL1 and AtVPS11. Involved in vacuolar biogenesis.	Homologous to yeast VPS33. Forms a complex with VCL1 and AtVPS11. Involved in vacuolar biogenesis.
AT5G42900	282.979	-0.593477	0.496481	-1.19537	0.231944	1	cold regulated gene 27	0	0
AT1G20650	450.572	-0.59342	0.451718	-1.3137	0.188948	1	Protein kinase superfamily protein	0	0
AT5G51980	1095.39	-0.593387	0.451481	-1.31431	0.188741	1	Transducin/WD40 repeat-like superfamily protein	0	0
AT5G19940	71.1357	-0.59332	0.491299	-1.20766	0.22718	1	Plastid-lipid associated protein PAP / fibrillin family protein	0	0
AT5G47670	12.8568	-0.593302	0.480036	-1.23595	0.216476	1	nuclear factor Y, subunit B6	Encodes LEC1-Like (L1L), closely related to LEC1 (Leafy Cotyledon1). Functions as a regulator of embryo development.	Encodes LEC1-Like (L1L), closely related to LEC1 (Leafy Cotyledon1). Functions as a regulator of embryo development.
AT1G26930	42.4415	-0.593253	0.502037	-1.18169	0.237328	1	Galactose oxidase/kelch repeat superfamily protein	0	0
AT3G14160	734.301	-0.59307	0.438784	-1.35162	0.176497	1	2-oxoglutarate-dependent dioxygenase family protein	0	0
AT1G15330	1458.74	-0.59288	0.499166	-1.18774	0.234935	1	Cystathionine beta-synthase (CBS) protein	0	0
AT4G02630	100.722	-0.592021	0.496328	-1.1928	0.232948	1	Protein kinase superfamily protein	0	0
AT1G61890	2040.45	-0.591564	0.492025	-1.20231	0.229245	1	MATE efflux family protein	0	0
AT1G20823	81.8202	-0.591541	0.496849	-1.19059	0.233816	1	RING/U-box superfamily protein	0	0
AT4G39950	18.1953	-0.591461	0.40726	-1.4523	0.146419	1	cytochrome P450, family 79, subfamily B, polypeptide 2	Belongs to cytochrome P450 and is involved in tryptophan metabolism. Converts Trp to indo-3-acetaldoxime (IAOx), a precursor to IAA and indole glucosinolates.	Belongs to cytochrome P450 and is involved in tryptophan metabolism. Converts Trp to indo-3-acetaldoxime (IAOx), a precursor to IAA and indole glucosinolates.
AT3G47350	886.099	-0.591285	0.503336	-1.17473	0.240102	1	hydroxysteroid dehydrogenase 2	Encodes a putative hydroxysteroid dehydrogenase (HSD). Genes that encode HSD include: At5g50600 and At5g50700 (HSD1), At3g47350(HSD2), At3g47360(HSD3), At5g50590 and At5g50690(HSD4), At5g50770(HSD6) (Plant Cell Physiology 50:1463). Two copies of HSD1 and HSD4 exist due to a gene duplication event. In Plant Physiology 145:87, At5g50690 is HSD7, At4g10020 is HSD5.	Encodes a putative hydroxysteroid dehydrogenase (HSD). Genes that encode HSD include: At5g50600 and At5g50700 (HSD1), At3g47350(HSD2), At3g47360(HSD3), At5g50590 and At5g50690(HSD4), At5g50770(HSD6) (Plant Cell Physiology 50:1463). Two copies of HSD1 and HSD4 exist due to a gene duplication event. In Plant Physiology 145:87, At5g50690 is HSD7, At4g10020 is HSD5.
AT1G09270	1866.8	-0.590985	0.46282	-1.27692	0.20163	1	importin alpha isoform 4	Protein interacts with Agrobacterium proteins VirD2 and VirE2.	Protein interacts with Agrobacterium proteins VirD2 and VirE2.
AT5G20120	605.051	-0.590891	0.448246	-1.31823	0.187427	1	0	0	0
AT2G29190	2612.01	-0.5908	0.452961	-1.30431	0.192128	1	pumilio 2	Encodes a member of the Arabidopsis Pumilio (APUM) proteins containing PUF domain (eight repeats of approximately 36 amino acids each). PUF proteins regulate both mRNA stability and translation through sequence-specific binding to the 3' UTR of target mRNA transcripts.	Encodes a member of the Arabidopsis Pumilio (APUM) proteins containing PUF domain (eight repeats of approximately 36 amino acids each). PUF proteins regulate both mRNA stability and translation through sequence-specific binding to the 3' UTR of target mRNA transcripts.
AT5G53270	268.684	-0.590764	0.484045	-1.22047	0.222286	1	Seed maturation protein	0	0
AT1G72040	5468.6	-0.590317	0.447931	-1.31787	0.187546	1	P-loop containing nucleoside triphosphate hydrolases superfamily protein	0	0
AT5G04820	58.2635	-0.590291	0.488639	-1.20803	0.227035	1	ovate family protein 13	0	0
AT1G03120	378.833	-0.59027	0.501851	-1.17619	0.239521	1	responsive to abscisic acid 28	Atrab28 plays a role in the ion cell balance during late embryogenesis and germination.	Atrab28 plays a role in the ion cell balance during late embryogenesis and germination.
AT1G14530	872.234	-0.590213	0.444075	-1.32909	0.18382	1	Protein of unknown function (DUF1084)	0	0
AT1G22810	5.6045	-0.590161	0.444181	-1.32865	0.183964	1	Integrase-type DNA-binding superfamily protein	encodes a member of the DREB subfamily A-5 of ERF/AP2 transcription factor family. The protein contains one AP2 domain. There are 16 members in this subfamily including RAP2.1, RAP2.9 and RAP2.10.	encodes a member of the DREB subfamily A-5 of ERF/AP2 transcription factor family. The protein contains one AP2 domain. There are 16 members in this subfamily including RAP2.1, RAP2.9 and RAP2.10.
AT1G12940	485.271	-0.590115	0.49657	-1.18838	0.234683	1	nitrate transporter2.5	member of High affinity nitrate transporter family	member of High affinity nitrate transporter family
AT2G27260	917.4	-0.589752	0.454815	-1.29668	0.19474	1	Late embryogenesis abundant (LEA) hydroxyproline-rich glycoprotein family	0	0
AT4G22690	5.4295	-0.589713	0.426802	-1.3817	0.167064	1	cytochrome P450, family 706, subfamily A, polypeptide 1	member of CYP706A	member of CYP706A
AT1G72200	37.8582	-0.589195	0.492468	-1.19641	0.231536	1	RING/U-box superfamily protein	0	0
AT1G30110	189.466	-0.58907	0.498081	-1.18268	0.236936	1	nudix hydrolase homolog 25	0	0
AT1G61250	2017.66	-0.588816	0.431516	-1.36453	0.172401	1	secretory carrier 3	Encodes a putative secretory carrier membrane protein (SC3).	Encodes a putative secretory carrier membrane protein (SC3).
AT1G48040	432.72	-0.588168	0.473049	-1.24335	0.213737	1	Protein phosphatase 2C family protein	0	0
AT4G21620	315.196	-0.588166	0.476324	-1.2348	0.216904	1	glycine-rich protein	0	0
AT5G24400	627.948	-0.588134	0.409707	-1.4355	0.151145	1	NagB/RpiA/CoA transferase-like superfamily protein	Encodes a protein with 6-phosphoglucunolactonase activity that localizes to the chloroplasts and the peroxisome. However, mutant phenotypes observed in pgl3 mutant plants can be complemented with a chloroplast-targeted version of the protein. PGL3 likely functions in the oxidative branch of the pentose phosphate pathway. pgl3 mutant phenotypes suggest that it is important in pathogen defense and …	Encodes a protein with 6-phosphoglucunolactonase activity that localizes to the chloroplasts and the peroxisome. However, mutant phenotypes observed in pgl3 mutant plants can be complemented with a chloroplast-targeted version of the protein. PGL3 likely functions in the oxidative branch of the pentose phosphate pathway. pgl3 mutant phenotypes suggest that it is important in pathogen defense and …
AT4G12080	232.623	-0.587773	0.459387	-1.27947	0.200731	1	AT-hook motif nuclear-localized protein 1	0	0
AT2G03820	8603.13	-0.587733	0.399216	-1.47222	0.140962	1	nonsense-mediated mRNA decay NMD3 family protein	0	0
AT5G58120	9.80337	-0.587567	0.491019	-1.19663	0.231452	1	Disease resistance protein (TIR-NBS-LRR class) family	0	0
AT4G13520	1562.9	-0.587493	0.462399	-1.27053	0.203896	1	small acidic protein 1	Encodes a small acid protein (SMAP1) that mediates responses Arabidopsis root to the synthetic auxin 2,4-Dichlorophenoxyacetic acid.	Encodes a small acid protein (SMAP1) that mediates responses Arabidopsis root to the synthetic auxin 2,4-Dichlorophenoxyacetic acid.
AT4G37680	481.143	-0.587444	0.466721	-1.25866	0.208153	1	heptahelical protein 4	heptahelical transmembrane protein HHP4	heptahelical transmembrane protein HHP4
AT4G36020	2474.42	-0.58707	0.444237	-1.32152	0.186327	1	cold shock domain protein 1	Encodes a cold shock domain protein. Involved in cold acclimation by blocking the secondary structure of mRNA which in turn facilitates translation at cold temperature.	Encodes a cold shock domain protein. Involved in cold acclimation by blocking the secondary structure of mRNA which in turn facilitates translation at cold temperature.
AT1G11050	611.031	-0.586997	0.486726	-1.20601	0.227812	1	Protein kinase superfamily protein	0	0
AT5G24380	166.399	-0.586944	0.451503	-1.29998	0.193609	1	YELLOW STRIPE like 2	closest Arabidopsis homolog of Zea maize metal-phytosiderophore/metal-nicotianamine transporter ZmYS1	closest Arabidopsis homolog of Zea maize metal-phytosiderophore/metal-nicotianamine transporter ZmYS1
AT5G24970	1553.17	-0.58692	0.452939	-1.2958	0.195043	1	Protein kinase superfamily protein	0	0
AT1G77280	401.753	-0.586892	0.441249	-1.33007	0.183495	1	Protein kinase protein with adenine nucleotide alpha hydrolases-like domain	0	0
AT4G23640	1545.96	-0.586778	0.439022	-1.33656	0.181368	1	Potassium transporter family protein	Functions as a potassium transporter and is required for the establishment of root tip growth.	Functions as a potassium transporter and is required for the establishment of root tip growth.
AT4G34440	13.6944	-0.586637	0.494037	-1.18744	0.235055	1	Protein kinase superfamily protein	0	0
AT3G53580	1383.09	-0.586516	0.439294	-1.33513	0.181833	1	diaminopimelate epimerase family protein	0	0
AT3G41979	2550.84	-0.586402	0.501833	-1.16852	0.242597	1	rRNA	0	0
AT1G07030	2323.24	-0.586255	0.434098	-1.35051	0.176852	1	Mitochondrial substrate carrier family protein	0	0
AT1G31070	85.0501	-0.585538	0.498825	-1.17383	0.240462	1	N-acetylglucosamine-1-phosphate uridylyltransferase 1	Encodes a protein that functions as an N-acetylglucosamine-1-phosphate uridylyltransferase that catalyzes the formation of UDP-N-acetylglucosamine (UDP-GlcNAc). This is an essential precursor for glycolipid and glycoprotein synthesis and is also used for regulatory protein modification in signaling pathways. The enzyme can also catalyze the reverse reaction using both UDP-GlcNAc and the less comm…	Encodes a protein that functions as an N-acetylglucosamine-1-phosphate uridylyltransferase that catalyzes the formation of UDP-N-acetylglucosamine (UDP-GlcNAc). This is an essential precursor for glycolipid and glycoprotein synthesis and is also used for regulatory protein modification in signaling pathways. The enzyme can also catalyze the reverse reaction using both UDP-GlcNAc and the less comm…
AT3G57880	4092.7	-0.585229	0.402739	-1.45312	0.14619	1	Calcium-dependent lipid-binding (CaLB domain) plant phosphoribosyltransferase family protein	0	0
AT1G19660	1107.6	-0.584622	0.378562	-1.54432	0.12251	1	Wound-responsive family protein	0	0
AT1G63120	1886.64	-0.584312	0.452278	-1.29193	0.196381	1	RHOMBOID-like 2	AtRBL2 has been identified as a rhomboid protein involved in regulated intramembrane proteolysis (RIP). The enzyme has the proteolytic activity and substrate specificity comparable to the Drosophila Rho-1 protein.	AtRBL2 has been identified as a rhomboid protein involved in regulated intramembrane proteolysis (RIP). The enzyme has the proteolytic activity and substrate specificity comparable to the Drosophila Rho-1 protein.
AT4G38660	23.7582	-0.584281	0.502953	-1.1617	0.245357	1	Pathogenesis-related thaumatin superfamily protein	0	0
AT4G25750	5.91916	-0.584174	0.406467	-1.4372	0.150661	1	ABC-2 type transporter family protein	0	0
AT3G13850	13.6479	-0.58356	0.494313	-1.18055	0.237783	1	LOB domain-containing protein 22	0	0
AT1G18980	9.568	-0.583393	0.492494	-1.18457	0.236188	1	RmlC-like cupins superfamily protein	0	0
AT2G31990	134.477	-0.583022	0.416148	-1.401	0.161215	1	Exostosin family protein	0	0
AT4G35490	2892.53	-0.583008	0.445324	-1.30918	0.190475	1	mitochondrial ribosomal protein L11	0	0
AT1G24050	2106.73	-0.582963	0.40293	-1.44681	0.14795	1	RNA-processing, Lsm domain	0	0
AT2G16570	5663.15	-0.582434	0.463902	-1.25551	0.209294	1	GLN phosphoribosyl pyrophosphate amidotransferase 1	Amidophosphoribosyltransferase (ATase: EC 2.4.2.14) is a key enzyme in the pathway of purine nucleotide biosynthesis	Amidophosphoribosyltransferase (ATase: EC 2.4.2.14) is a key enzyme in the pathway of purine nucleotide biosynthesis
AT5G26000	1252.4	-0.582365	0.446705	-1.30369	0.192339	1	thioglucoside glucohydrolase 1	member of Glycoside Hydrolase Family 1. encodes one of two known functional myrosinase enzymes in Arabidopsis. The enzyme catalyzes the hydrolysis of glucosinolates into compounds that are toxic to various microbes and herbivores.	member of Glycoside Hydrolase Family 1. encodes one of two known functional myrosinase enzymes in Arabidopsis. The enzyme catalyzes the hydrolysis of glucosinolates into compounds that are toxic to various microbes and herbivores.
AT3G05200	2785.11	-0.582273	0.49462	-1.17721	0.239111	1	RING/U-box superfamily protein	Encodes a putative RING-H2 zinc finger protein ATL6 (ATL6).	Encodes a putative RING-H2 zinc finger protein ATL6 (ATL6).
AT3G60030	1874.35	-0.58188	0.372147	-1.56358	0.117917	1	squamosa promoter-binding protein-like 12	0	0
AT2G26160	12.6377	-0.581619	0.333077	-1.7462	0.0807761	1	F-box family protein with a domain of unknown function (DUF295)	0	0
AT4G17420	544.374	-0.581399	0.434538	-1.33797	0.180906	1	Tryptophan RNA-binding attenuator protein-like	0	0
AT5G45870	55.1474	-0.581182	0.478841	-1.21373	0.224853	1	PYR1-like 12	Encodes a member of the PYR (pyrabactin resistance )/PYL(PYR1-like)/RCAR (regulatory components of ABA receptor) family proteins with 14 members. PYR/PYL/RCAR family proteins function as abscisic acid sensors. Mediate ABA-dependent regulation of protein phosphatase 2Cs ABI1 and ABI2.	Encodes a member of the PYR (pyrabactin resistance )/PYL(PYR1-like)/RCAR (regulatory components of ABA receptor) family proteins with 14 members. PYR/PYL/RCAR family proteins function as abscisic acid sensors. Mediate ABA-dependent regulation of protein phosphatase 2Cs ABI1 and ABI2.
AT1G69270	1214.4	-0.580859	0.442232	-1.31347	0.189025	1	receptor-like protein kinase 1	RPK1 is a leucine-rich receptor-like kinase located in the plasma membrane which is upregulated by abscisic acid, dehydration, high salt, low temperature, but not by other plant hormones. RPK1 knock-out and antisense plants show an ABA-insensitive phenotype. RPK1 plays a role in ABA-controlled cell proliferation and is a regulator of the ABA signal transduction pathway. Overexpression of the LRR …	RPK1 is a leucine-rich receptor-like kinase located in the plasma membrane which is upregulated by abscisic acid, dehydration, high salt, low temperature, but not by other plant hormones. RPK1 knock-out and antisense plants show an ABA-insensitive phenotype. RPK1 plays a role in ABA-controlled cell proliferation and is a regulator of the ABA signal transduction pathway. Overexpression of the LRR …
AT3G25140	1494.44	-0.580822	0.44676	-1.30008	0.193575	1	Nucleotide-diphospho-sugar transferases superfamily protein	Quasimodo1, encodes a glycosyltransferase, involved in homogalacturonan biosynthesis; mutant shows cell adhesion defect and lower wall uronic acid content.	Quasimodo1, encodes a glycosyltransferase, involved in homogalacturonan biosynthesis; mutant shows cell adhesion defect and lower wall uronic acid content.
AT1G04010	125.866	-0.580691	0.452065	-1.28453	0.198956	1	phospholipid sterol acyl transferase 1	0	0
AT3G07320	34.7144	-0.580655	0.488374	-1.18896	0.234457	1	O-Glycosyl hydrolases family 17 protein	0	0
AT1G74370	2293.53	-0.58061	0.451879	-1.28488	0.198834	1	RING/U-box superfamily protein	0	0
AT3G03240	242.653	-0.580478	0.455252	-1.27507	0.202284	1	alpha/beta-Hydrolases superfamily protein	0	0
AT5G16240	59.7634	-0.58044	0.476322	-1.21859	0.223001	1	Plant stearoyl-acyl-carrier-protein desaturase family protein	0	0
AT4G18160	888.296	-0.58014	0.404199	-1.43528	0.151207	1	Ca2+ activated outward rectifying K+ channel 6	Encodes AtTPK3 (KCO6), a member of the Arabidopsis thaliana K+ channel family of AtTPK/KCO proteins.AtTPK3 is targeted to the vacuolar membrane. May form homomeric ion channels in vivo.	Encodes AtTPK3 (KCO6), a member of the Arabidopsis thaliana K+ channel family of AtTPK/KCO proteins.AtTPK3 is targeted to the vacuolar membrane. May form homomeric ion channels in vivo.
AT1G51680	262.357	-0.579964	0.503464	-1.15195	0.249342	1	4-coumarate:CoA ligase 1	encodes an isoform of 4-coumarate:CoA ligase (4CL), which is involved in the last step of the general phenylpropanoid pathway. In addition to 4-coumarate, it also converts ferulate. The catalytic efficiency was in the following (descending) order: p-coumaric acid, ferulic acid, caffeic acid and 5-OH-ferulic acid. At4CL1 was unable to use sinapic acid as substrate.	encodes an isoform of 4-coumarate:CoA ligase (4CL), which is involved in the last step of the general phenylpropanoid pathway. In addition to 4-coumarate, it also converts ferulate. The catalytic efficiency was in the following (descending) order: p-coumaric acid, ferulic acid, caffeic acid and 5-OH-ferulic acid. At4CL1 was unable to use sinapic acid as substrate.
AT1G12250	54.9549	-0.579735	0.480083	-1.20757	0.227212	1	Pentapeptide repeat-containing protein	0	0
AT3G60840	4.40572	-0.579549	0.408172	-1.41986	0.155647	1	microtubule-associated protein 65-4	0	0
AT1G11175	743.046	-0.579495	0.456789	-1.26863	0.204575	1	other RNA	0	0
AT3G04680	545.191	-0.579495	0.404965	-1.43097	0.152437	1	CLP-similar protein 3	Encodes a nuclear protein that functions in mRNA processing. Mutations in this gene cause embryo lethality and reduced transmission through the female gametophyte. Over-expression of a CLPS3:TAP protein changes the relative levels of two alternatively processed FCA transcripts. It also causes abnormal phyllotaxy and flower development, early flowering under long and short days, and increased leve…	Encodes a nuclear protein that functions in mRNA processing. Mutations in this gene cause embryo lethality and reduced transmission through the female gametophyte. Over-expression of a CLPS3:TAP protein changes the relative levels of two alternatively processed FCA transcripts. It also causes abnormal phyllotaxy and flower development, early flowering under long and short days, and increased leve…
AT5G08340	165.827	-0.579475	0.468234	-1.23758	0.215873	1	Nucleotidylyl transferase superfamily protein	0	0
AT5G41610	639.503	-0.579365	0.469229	-1.23472	0.216936	1	cation/H+ exchanger 18	member of Putative Na+/H+ antiporter family	member of Putative Na+/H+ antiporter family
AT2G36670	795.566	-0.578837	0.472513	-1.22502	0.220568	1	Eukaryotic aspartyl protease family protein	0	0
AT5G58770	32.4403	-0.57883	0.502759	-1.15131	0.249606	1	Undecaprenyl pyrophosphate synthetase family protein	0	0
AT3G47470	245.921	-0.578326	0.481013	-1.20231	0.229245	1	light-harvesting chlorophyll-protein complex I subunit A4	Encodes a chlorophyll a/b-binding protein that is more similar to the PSI Cab proteins than the PSII cab proteins. The predicted protein is about 20 amino acids shorter than most known Cab proteins.	Encodes a chlorophyll a/b-binding protein that is more similar to the PSI Cab proteins than the PSII cab proteins. The predicted protein is about 20 amino acids shorter than most known Cab proteins.
AT1G02816	2740.02	-0.578303	0.495742	-1.16654	0.243396	1	Protein of unknown function, DUF538	0	0
AT5G44340	4039.3	-0.57801	0.484808	-1.19225	0.233165	1	tubulin beta chain 4	beta tubulin gene	beta tubulin gene
AT4G39404	7.18509	-0.577586	0.461439	-1.2517	0.210677	1	other RNA	0	0
AT3G15030	840.998	-0.57717	0.430698	-1.34008	0.180219	1	TCP family transcription factor 4	Arabidopsis thaliana TCP family transcription factor. Regulated by miR319. Involved in heterchronic regulation of leaf differentiation.	Arabidopsis thaliana TCP family transcription factor. Regulated by miR319. Involved in heterchronic regulation of leaf differentiation.
AT3G05685	216.701	-0.577065	0.413628	-1.39513	0.162977	1	Cystatin/monellin superfamily protein	0	0
AT2G02700	21.7316	-0.577022	0.379362	-1.52103	0.128252	1	Cysteine/Histidine-rich C1 domain family protein	0	0
AT1G12030	21.9537	-0.576492	0.484547	-1.18976	0.234142	1	Protein of unknown function (DUF506)	0	0
AT2G25530	8.4184	-0.576394	0.451328	-1.27711	0.201565	1	AFG1-like ATPase family protein	0	0
AT1G11260	5964.73	-0.576292	0.485886	-1.18606	0.235597	1	sugar transporter 1	Encodes a H+/hexose cotransporter.	Encodes a H+/hexose cotransporter.
AT5G05410	2775.46	-0.576066	0.503401	-1.14435	0.25248	1	DRE-binding protein 2A	Encodes a transcription factor that specifically binds to DRE/CRT cis elements (responsive to drought and low-temperature stress). Belongs to the DREB subfamily A-2 of ERF/AP2 transcription factor family (DREB2A). There are eight members in this subfamily including DREB2B. The protein contains one AP2 domain. Overexpression of transcriptional activation domain of DREB2A resulted in significant dr…	Encodes a transcription factor that specifically binds to DRE/CRT cis elements (responsive to drought and low-temperature stress). Belongs to the DREB subfamily A-2 of ERF/AP2 transcription factor family (DREB2A). There are eight members in this subfamily including DREB2B. The protein contains one AP2 domain. Overexpression of transcriptional activation domain of DREB2A resulted in significant dr…
AT5G44170	468.739	-0.576017	0.424575	-1.35669	0.174879	1	S-adenosyl-L-methionine-dependent methyltransferases superfamily protein	0	0
AT3G57560	559.814	-0.576006	0.440933	-1.30634	0.191439	1	N-acetyl-l-glutamate kinase	encodes a N-acetylglutamate kinase, involved in arginine biosynthesis	encodes a N-acetylglutamate kinase, involved in arginine biosynthesis
AT4G35300	3139.08	-0.575934	0.442002	-1.30301	0.192571	1	tonoplast monosaccharide transporter2	0	0
AT2G02750	174.565	-0.57572	0.449019	-1.28217	0.199781	1	Pentatricopeptide repeat (PPR) superfamily protein	0	0
AT3G16910	884.413	-0.575473	0.495632	-1.16109	0.245605	1	acyl-activating enzyme 7	Encodes a peroxisomal protein with acetyl-CoA synthetase activity that is responsible for the activation of acetate for entry into the glyoxylate cycle.	Encodes a peroxisomal protein with acetyl-CoA synthetase activity that is responsible for the activation of acetate for entry into the glyoxylate cycle.
AT1G68490	1702.19	-0.575407	0.407514	-1.41199	0.157952	1	0	0	0
AT1G60750	199.164	-0.575072	0.502282	-1.14492	0.252242	1	NAD(P)-linked oxidoreductase superfamily protein	0	0
AT4G18800	1400.17	-0.574998	0.450093	-1.27751	0.201422	1	RAB GTPase homolog A1D	0	0
AT1G32400	4593.07	-0.5749	0.447439	-1.28487	0.198838	1	tobamovirus multiplication 2A	TOM2A encodes a 280 amino acid putative four-pass transmembrane protein with a C-terminal farnesylation signal, essential for efficient multiplication of tobacco mosaic viruses.	TOM2A encodes a 280 amino acid putative four-pass transmembrane protein with a C-terminal farnesylation signal, essential for efficient multiplication of tobacco mosaic viruses.
AT4G23470	350.054	-0.574722	0.423308	-1.35769	0.174562	1	PLAC8 family protein	0	0
AT3G08010	1158.55	-0.574568	0.407313	-1.41063	0.158354	1	RNA binding	Encodes a chloroplast-localized protein ATAB2. ATAB2 is involved in the biogenesis of Photosystem I and II. ATAB2 has A/U-rich RNA-binding activity and presumably functions as an activator of translation with targets at PS I and PS II.	Encodes a chloroplast-localized protein ATAB2. ATAB2 is involved in the biogenesis of Photosystem I and II. ATAB2 has A/U-rich RNA-binding activity and presumably functions as an activator of translation with targets at PS I and PS II.
AT3G05010	295.626	-0.574161	0.424594	-1.35226	0.176293	1	Protein of unknown function, transmembrane-40	0	0
AT3G08510	2304.23	-0.573822	0.372938	-1.53865	0.123889	1	phospholipase C 2	Phosphoinositide-specific phospholipase C (PI-PLC), catalyzes hydrolysis of phosphatidylinositol 4,5-bisphosphate into inositol 1,4,5-trisphosphate and diacylglycerol.	Phosphoinositide-specific phospholipase C (PI-PLC), catalyzes hydrolysis of phosphatidylinositol 4,5-bisphosphate into inositol 1,4,5-trisphosphate and diacylglycerol.
AT5G52450	317.103	-0.573751	0.503481	-1.13957	0.254466	1	MATE efflux family protein	0	0
AT5G47420	101.538	-0.573583	0.46092	-1.24443	0.213341	1	Tryptophan RNA-binding attenuator protein-like	0	0
AT5G48160	2875.73	-0.573529	0.384031	-1.49345	0.13532	1	Protein of unknown function (DUF1423)	Encodes a nuclear PHD finger protein that is functionally redundant with OBE1 and plays an important role in the maintenance and/or establishment of the root and shoot apical meristems.	Encodes a nuclear PHD finger protein that is functionally redundant with OBE1 and plays an important role in the maintenance and/or establishment of the root and shoot apical meristems.
AT2G39805	913.282	-0.573486	0.402595	-1.42447	0.154309	1	Integral membrane Yip1 family protein	0	0
AT3G48980	42.1257	-0.573445	0.498751	-1.14976	0.250242	1	Arabidopsis thaliana protein of unknown function (DUF821)	0	0
AT3G10200	99.055	-0.573361	0.473385	-1.21119	0.225821	1	S-adenosyl-L-methionine-dependent methyltransferases superfamily protein	0	0
AT1G48840	1107.28	-0.57307	0.456991	-1.25401	0.209839	1	Plant protein of unknown function (DUF639)	0	0
AT5G56700	5.44678	-0.572883	0.43546	-1.31558	0.188315	1	FBD / Leucine Rich Repeat domains containing protein	0	0
AT4G01810	2511.51	-0.572436	0.441291	-1.29718	0.194568	1	Sec23/Sec24 protein transport family protein	0	0
AT2G17030	318.58	-0.572278	0.436195	-1.31198	0.189528	1	F-box family protein with a domain of unknown function (DUF295)	0	0
AT4G38600	5464.83	-0.572259	0.421888	-1.35642	0.174964	1	HEAT repeat ;HECT-domain (ubiquitin-transferase)	encodes a member of HECT ubiquitin protein ligase family that is involved in trichome cell morphogenesis. Mutants in this gene exhibit supernumerary trichome branches and increased DNA content.	encodes a member of HECT ubiquitin protein ligase family that is involved in trichome cell morphogenesis. Mutants in this gene exhibit supernumerary trichome branches and increased DNA content.
AT5G65700	177.19	-0.572217	0.498243	-1.14847	0.250775	1	Leucine-rich receptor-like protein kinase family protein	Encodes a CLAVATA1-related receptor kinase-like protein required for both shoot and flower meristem function. Very similar to BAM2,with more than 85% a.a. identity. It has a broad expression pattern and is involved in vascular strand development in the leaf, control of leaf shape, size and symmetry, male gametophyte development and ovule specification and function. Anthers of double mutants (bam1…	Encodes a CLAVATA1-related receptor kinase-like protein required for both shoot and flower meristem function. Very similar to BAM2,with more than 85% a.a. identity. It has a broad expression pattern and is involved in vascular strand development in the leaf, control of leaf shape, size and symmetry, male gametophyte development and ovule specification and function. Anthers of double mutants (bam1…
AT5G09870	193.067	-0.572027	0.445223	-1.28481	0.198859	1	cellulose synthase 5	Encodes a cellulose synthase isomer, related to CESA6. As inferred from the null role of secondary wall-type CesAs, included in a set of five primary wall-type CesAs that may support trichome cell wall thickening.	Encodes a cellulose synthase isomer, related to CESA6. As inferred from the null role of secondary wall-type CesAs, included in a set of five primary wall-type CesAs that may support trichome cell wall thickening.
AT4G34750	165.933	-0.571999	0.460846	-1.24119	0.214535	1	SAUR-like auxin-responsive protein family	0	0
AT4G28490	21.8867	-0.571923	0.491904	-1.16267	0.244962	1	Leucine-rich receptor-like protein kinase family protein	member of Receptor kinase-like protein family	member of Receptor kinase-like protein family
AT5G03490	166.392	-0.571877	0.448799	-1.27424	0.202579	1	UDP-Glycosyltransferase superfamily protein	0	0
AT3G22492	51.5969	-0.570981	0.48499	-1.1773	0.239074	1	0	pseudogene of prefoldin-related KE2 family protein	pseudogene of prefoldin-related KE2 family protein
AT1G68020	1857.19	-0.570725	0.42502	-1.34282	0.17933	1	UDP-Glycosyltransferase / trehalose-phosphatase family protein	Encodes an enzyme putatively involved in trehalose biosynthesis. The protein has a trehalose synthase (TPS)-like domain and a trehalose phosphatase (TPP)-like domain. It can complement a yeast mutant lacking both of these activities suggesting that this is a bifunctional enzyme.	Encodes an enzyme putatively involved in trehalose biosynthesis. The protein has a trehalose synthase (TPS)-like domain and a trehalose phosphatase (TPP)-like domain. It can complement a yeast mutant lacking both of these activities suggesting that this is a bifunctional enzyme.
AT4G12230	834.456	-0.570652	0.468971	-1.21682	0.223673	1	alpha/beta-Hydrolases superfamily protein	0	0
AT5G39410	2751.53	-0.570538	0.435552	-1.30992	0.190223	1	Saccharopine dehydrogenase	0	0
AT2G01480	616.143	-0.570488	0.457065	-1.24816	0.211974	1	O-fucosyltransferase family protein	0	0
AT4G33630	873.864	-0.570463	0.36819	-1.54937	0.121293	1	Protein of unknown function (DUF3506)	0	0
AT1G51960	41.489	-0.570406	0.502859	-1.13433	0.256658	1	IQ-domain 27	0	0
AT5G19380	451.485	-0.570205	0.42608	-1.33826	0.180812	1	CRT (chloroquine-resistance transporter)-like transporter 1	Encodes one of the CRT-Like transporters (CLT1/AT5G19380, CLT2/AT4G24460, CLT3/AT5G12170). Required for glutathione homeostasis and stress responses. Mutants lacking these transporters are heavy metal-sensitive, glutathione(GSH)-deficient, and hypersensitive to Phytophthora infection.	Encodes one of the CRT-Like transporters (CLT1/AT5G19380, CLT2/AT4G24460, CLT3/AT5G12170). Required for glutathione homeostasis and stress responses. Mutants lacking these transporters are heavy metal-sensitive, glutathione(GSH)-deficient, and hypersensitive to Phytophthora infection.
AT1G27190	1097.97	-0.570174	0.48346	-1.17936	0.238255	1	Leucine-rich repeat protein kinase family protein	0	0
AT5G59960	396.787	-0.569987	0.499572	-1.14095	0.253891	1	0	0	0
AT4G28050	50.4506	-0.569915	0.485427	-1.17405	0.240375	1	tetraspanin7	Member of TETRASPANIN family	Member of TETRASPANIN family
AT1G22430	29.0033	-0.569863	0.503545	-1.1317	0.25776	1	GroES-like zinc-binding dehydrogenase family protein	0	0
AT4G23500	328.501	-0.569807	0.4926	-1.15673	0.247381	1	Pectin lyase-like superfamily protein	0	0
AT2G44735	20.1084	-0.569507	0.502619	-1.13308	0.257181	1	0	0	0
AT4G36700	3991.15	-0.569125	0.494941	-1.14989	0.250191	1	RmlC-like cupins superfamily protein	0	0
AT5G58650	770.564	-0.569038	0.481851	-1.18094	0.237626	1	plant peptide containing sulfated tyrosine 1	Encodes PSY1, an18-aa tyrosine-sulfated glycopeptide that promotes cellular proliferation and expansion. PSY1 is widely expressed in various tissues, including shoot apical meristem, and is highly up-regulated by wounding. Perception of PSY1 depends on At1g72300, a leucine-rich repeat receptor kinase (LRR-RK).	Encodes PSY1, an18-aa tyrosine-sulfated glycopeptide that promotes cellular proliferation and expansion. PSY1 is widely expressed in various tissues, including shoot apical meristem, and is highly up-regulated by wounding. Perception of PSY1 depends on At1g72300, a leucine-rich repeat receptor kinase (LRR-RK).
AT2G01930	639.578	-0.568771	0.411685	-1.38157	0.167105	1	basic pentacysteine1	BASIC PENTACYSTEINE1 (BPC1) is a regulator of the homeotic Arabidopsis thaliana gene SEEDSTICK (STK), which controls ovule identity. BPC1 induces conformational changes by cooperative binding to purine-rich elements present in the STK regulatory sequence. STK is upregulated in bpc1 mutant.	BASIC PENTACYSTEINE1 (BPC1) is a regulator of the homeotic Arabidopsis thaliana gene SEEDSTICK (STK), which controls ovule identity. BPC1 induces conformational changes by cooperative binding to purine-rich elements present in the STK regulatory sequence. STK is upregulated in bpc1 mutant.
AT5G59580	7.03222	-0.568761	0.371492	-1.53102	0.125765	1	UDP-glucosyl transferase 76E1	0	0
AT1G29920	4.74414	-0.568452	0.436727	-1.30162	0.193046	1	chlorophyll A/B-binding protein 2	Encodes lhcb1.1 a component of the LHCIIb light harvesting complex associated with photosystem II.	Encodes lhcb1.1 a component of the LHCIIb light harvesting complex associated with photosystem II.
AT1G22540	85.4105	-0.568452	0.463247	-1.2271	0.219783	1	Major facilitator superfamily protein	0	0
AT1G04820	156.093	-0.568295	0.491915	-1.15527	0.24798	1	tubulin alpha-4 chain	Encodes an alpha tubulin isoform that is expressed in roots, leaves and flowers.	Encodes an alpha tubulin isoform that is expressed in roots, leaves and flowers.
AT2G44660	69.14	-0.568235	0.4948	-1.14841	0.250798	1	ALG6, ALG8 glycosyltransferase family	0	0
AT2G27810	418.304	-0.568234	0.489634	-1.16053	0.245834	1	nucleobase-ascorbate transporter 12	0	0
AT3G16190	3053.57	-0.568032	0.462063	-1.22934	0.218944	1	Isochorismatase family protein	0	0
AT5G63620	817.351	-0.568022	0.442163	-1.28464	0.198917	1	GroES-like zinc-binding alcohol dehydrogenase family protein	0	0
AT5G64320	184.68	-0.567969	0.478729	-1.18641	0.235461	1	Pentatricopeptide repeat (PPR) superfamily protein	0	0
AT5G43860	348.255	-0.567523	0.412609	-1.37545	0.168992	1	chlorophyllase 2	Encodes a chlorophyllase, the first enzyme in chlorophyll degradation. It catalyzes the hydrolysis of the ester bond to chlorophyllide and phytol. AtCLH2 has a typical signal sequence for the chloroplast. Gene expression does not respond to methyljasmonate, a known promoter of senescence and chlorophyll degradation.	Encodes a chlorophyllase, the first enzyme in chlorophyll degradation. It catalyzes the hydrolysis of the ester bond to chlorophyllide and phytol. AtCLH2 has a typical signal sequence for the chloroplast. Gene expression does not respond to methyljasmonate, a known promoter of senescence and chlorophyll degradation.
AT5G18960	630.67	-0.567317	0.466844	-1.21522	0.224283	1	FAR1-related sequence 12	0	0
AT1G04990	169.217	-0.566975	0.451151	-1.25673	0.208852	1	Zinc finger C-x8-C-x5-C-x3-H type family protein	0	0
AT3G05480	91.7611	-0.566934	0.439852	-1.28892	0.197426	1	cell cycle checkpoint control protein family	Involved in the regulation of DNA damage repair and homologous recombination.	Involved in the regulation of DNA damage repair and homologous recombination.
AT1G59970	195.044	-0.566756	0.4931	-1.14937	0.250402	1	Matrixin family protein	0	0
AT3G28740	133.7	-0.566487	0.501656	-1.12923	0.258799	1	Cytochrome P450 superfamily protein	Encodes a member of the cytochrome p450 family. Expression is upregulated in response to cis-jasmonate treatment. Overexpression induces synthesis of volatile compounds that affect chemical ecology and insect interactions.	Encodes a member of the cytochrome p450 family. Expression is upregulated in response to cis-jasmonate treatment. Overexpression induces synthesis of volatile compounds that affect chemical ecology and insect interactions.
AT3G10980	663.935	-0.566132	0.430099	-1.31628	0.188079	1	PLAC8 family protein	0	0
AT5G20380	773.763	-0.565944	0.403588	-1.40228	0.160831	1	phosphate transporter 4;5	Encodes an inorganic phosphate transporter (PHT4;5).	Encodes an inorganic phosphate transporter (PHT4;5).
AT5G62520	1392.11	-0.565794	0.502631	-1.12567	0.260307	1	similar to RCD one 5	Encodes a protein with similarity to RCD1 but without the WWE domain. The protein does have a PARP signature upstream of the C-terminal protein interaction domain. The PARP signature may bind NAD+ and attach the ADP-ribose-moiety from NAD+ to the target molecule. Its presence suggests a role for the protein in ADP ribosylation. Up-regulated by NaCl. SRO5 and P5CDH (an overlapping gene in the anti…	Encodes a protein with similarity to RCD1 but without the WWE domain. The protein does have a PARP signature upstream of the C-terminal protein interaction domain. The PARP signature may bind NAD+ and attach the ADP-ribose-moiety from NAD+ to the target molecule. Its presence suggests a role for the protein in ADP ribosylation. Up-regulated by NaCl. SRO5 and P5CDH (an overlapping gene in the anti…
AT4G10020	10926.5	-0.565791	0.496748	-1.13899	0.254707	1	hydroxysteroid dehydrogenase 5	Encodes a putative hydroxysteroid dehydrogenase (HSD). Genes that encode HSD include: At5g50600 and At5g50700 (HSD1), At3g47350(HSD2), At3g47360(HSD3), At5g50590 and At5g50690(HSD4), At5g50770(HSD6) (Plant Cell Physiology 50:1463). Two copies of HSD1 and HSD4 exist due to a gene duplication event. In Plant Physiology 145:87, At5g50690 is HSD7, At4g10020 is HSD5.	Encodes a putative hydroxysteroid dehydrogenase (HSD). Genes that encode HSD include: At5g50600 and At5g50700 (HSD1), At3g47350(HSD2), At3g47360(HSD3), At5g50590 and At5g50690(HSD4), At5g50770(HSD6) (Plant Cell Physiology 50:1463). Two copies of HSD1 and HSD4 exist due to a gene duplication event. In Plant Physiology 145:87, At5g50690 is HSD7, At4g10020 is HSD5.
AT4G30260	584.987	-0.565688	0.45836	-1.23416	0.217145	1	Integral membrane Yip1 family protein	0	0
AT5G01300	12464	-0.565552	0.502578	-1.1253	0.260461	1	PEBP (phosphatidylethanolamine-binding protein) family protein	0	0
AT3G15430	868.62	-0.565314	0.465723	-1.21384	0.224808	1	Regulator of chromosome condensation (RCC1) family protein	0	0
AT2G45530	606.414	-0.564925	0.392226	-1.4403	0.149781	1	RING/U-box superfamily protein	0	0
AT1G20460	294.948	-0.564851	0.493627	-1.14429	0.252505	1	0	0	0
AT3G61080	305.492	-0.564847	0.449257	-1.25729	0.208648	1	Protein kinase superfamily protein	0	0
AT1G20490	94.7665	-0.564802	0.500118	-1.12934	0.258755	1	AMP-dependent synthetase and ligase family protein	0	0
AT4G28390	2834.36	-0.564478	0.477432	-1.18232	0.237078	1	ADP/ATP carrier 3	Encodes a mitochondrial ADP/ATP carrier protein. Shown in heterologous systems to be located in the plasma membrane. Has comparable affinity for ADP and ATP (in E.coli).	Encodes a mitochondrial ADP/ATP carrier protein. Shown in heterologous systems to be located in the plasma membrane. Has comparable affinity for ADP and ATP (in E.coli).
AT3G47940	215.368	-0.564472	0.403257	-1.39978	0.161578	1	DNAJ heat shock family protein	0	0
AT4G15258	116.817	-0.564432	0.501734	-1.12496	0.260605	1	SNOR37-2; snoRNA	Encodes a C/D box snoRNA (snoR37-2). Gb: AJ505638	Encodes a C/D box snoRNA (snoR37-2). Gb: AJ505638
AT1G23490	2156.46	-0.564065	0.432819	-1.30323	0.192495	1	ADP-ribosylation factor 1	Gene encoding ADP-ribosylation factor and similar to other ARFs and ARF-like proteins. A member of ARF GTPase family. Arabidopsis has 21 known members, known to be essential for vesicle coating and uncoating and functions in GTP-binding. The gene is shown to play a role in cell division, cell expansion and cellulose production using antisense construct.	Gene encoding ADP-ribosylation factor and similar to other ARFs and ARF-like proteins. A member of ARF GTPase family. Arabidopsis has 21 known members, known to be essential for vesicle coating and uncoating and functions in GTP-binding. The gene is shown to play a role in cell division, cell expansion and cellulose production using antisense construct.
AT1G79040	522.016	-0.564062	0.481851	-1.17061	0.241754	1	photosystem II subunit R	Encodes for the 10 kDa PsbR subunit of photosystem II (PSII). This subunit appears to be involved in the stable assembly of PSII, particularly that of the oxygen-evolving complex subunit PsbP. Mutants defective in this gene have reduced amounts of subunits PsbP and PsbQ in PSII. In turn, assembly of PsbR is dependent on the presence of PsbJ.	Encodes for the 10 kDa PsbR subunit of photosystem II (PSII). This subunit appears to be involved in the stable assembly of PSII, particularly that of the oxygen-evolving complex subunit PsbP. Mutants defective in this gene have reduced amounts of subunits PsbP and PsbQ in PSII. In turn, assembly of PsbR is dependent on the presence of PsbJ.
AT5G47445	118.683	-0.563996	0.490593	-1.14962	0.2503	1	transposable element gene	0	0
AT1G06630	1038.81	-0.563963	0.402176	-1.40228	0.160832	1	F-box/RNI-like superfamily protein	0	0
AT1G59830	1029.27	-0.563718	0.417083	-1.35157	0.176512	1	protein phosphatase 2A-2	Encodes one of the isoforms of the catalytic subunit of protein phosphatase 2A: AT1G59830/PP2A-1, AT1G10430/PP2A-2, At2g42500/PP2A-3, At3g58500/PP2A-4 [Plant Molecular Biology (1993) 21:475-485 and (1994) 26:523-528; Note that in more recent publications, there is mixed use of gene names for PP2A-3 and PP2A-4 - some refer to At2g42500 as PP2A-3 and some as PP2A-4].	Encodes one of the isoforms of the catalytic subunit of protein phosphatase 2A: AT1G59830/PP2A-1, AT1G10430/PP2A-2, At2g42500/PP2A-3, At3g58500/PP2A-4 [Plant Molecular Biology (1993) 21:475-485 and (1994) 26:523-528; Note that in more recent publications, there is mixed use of gene names for PP2A-3 and PP2A-4 - some refer to At2g42500 as PP2A-3 and some as PP2A-4].
AT5G12170	207.975	-0.563387	0.491313	-1.1467	0.251507	1	CRT (chloroquine-resistance transporter)-like transporter 3	Encodes one of the CRT-Like transporters (CLT1/AT5G19380, CLT2/AT4G24460, CLT3/AT5G12170). Required for glutathione homeostasis and stress responses. Mutants lacking these transporters are heavy metal-sensitive, glutathione(GSH)-deficient, and hypersensitive to Phytophthora infection.	Encodes one of the CRT-Like transporters (CLT1/AT5G19380, CLT2/AT4G24460, CLT3/AT5G12170). Required for glutathione homeostasis and stress responses. Mutants lacking these transporters are heavy metal-sensitive, glutathione(GSH)-deficient, and hypersensitive to Phytophthora infection.
AT3G18690	207.345	-0.56321	0.479309	-1.17505	0.239976	1	MAP kinase substrate 1	Encodes a nuclear-localized member of a plant specific gene family involved in mediating responses to pathogens. Interacts with WRKY transcriptional regulators.	Encodes a nuclear-localized member of a plant specific gene family involved in mediating responses to pathogens. Interacts with WRKY transcriptional regulators.
AT1G52340	172.938	-0.562905	0.461764	-1.21903	0.222832	1	NAD(P)-binding Rossmann-fold superfamily protein	Encodes a cytosolic short-chain dehydrogenase/reductase involved in the conversion of xanthoxin to ABA-aldehyde during ABA biosynthesis. Mutants are insensitive to sucrose and glucose.	Encodes a cytosolic short-chain dehydrogenase/reductase involved in the conversion of xanthoxin to ABA-aldehyde during ABA biosynthesis. Mutants are insensitive to sucrose and glucose.
AT3G07570	836.839	-0.562766	0.449168	-1.25291	0.210239	1	Cytochrome b561/ferric reductase transmembrane with DOMON related domain	0	0
AT2G45590	381.857	-0.56251	0.48599	-1.15745	0.247088	1	Protein kinase superfamily protein	0	0
AT4G30920	1019.64	-0.562313	0.470269	-1.19572	0.231804	1	Cytosol aminopeptidase family protein	0	0
AT2G47160	102.257	-0.562278	0.469085	-1.19867	0.230656	1	HCO3- transporter family	Boron transporter. Protein accumulates in shoots and roots under conditions of boron deficiency and is degraded within several hours of restoring boron supply. Localized to the plasma membrane under B limitation, and to the cytoplasm after B application before degradation. Protein is transferred via the endosomes to the vacuole for degradation. Localized to the inner plasma membrane domain in the…	Boron transporter. Protein accumulates in shoots and roots under conditions of boron deficiency and is degraded within several hours of restoring boron supply. Localized to the plasma membrane under B limitation, and to the cytoplasm after B application before degradation. Protein is transferred via the endosomes to the vacuole for degradation. Localized to the inner plasma membrane domain in the…
AT5G58680	21.2658	-0.562024	0.503531	-1.11617	0.264351	1	ARM repeat superfamily protein	0	0
AT1G20930	13.2595	-0.561961	0.479655	-1.17159	0.241361	1	cyclin-dependent kinase B2;2	Cyclin-dependent kinase, expressed in flowers and suspension cell culture, expression peaks during M phase in synchronized cultures. Required for proper organization of the shoot apical meristem and for hormone signaling. Expressed in the shoot apical meristem. Involved in regulation of the G2/M transition of the mitotic cell cycle.	Cyclin-dependent kinase, expressed in flowers and suspension cell culture, expression peaks during M phase in synchronized cultures. Required for proper organization of the shoot apical meristem and for hormone signaling. Expressed in the shoot apical meristem. Involved in regulation of the G2/M transition of the mitotic cell cycle.
AT3G06150	113.348	-0.561483	0.4934	-1.13799	0.255126	1	0	0	0
AT3G60130	13.5961	-0.561473	0.502099	-1.11825	0.26346	1	beta glucosidase 16	0	0
AT2G20635	27.511	-0.561448	0.469167	-1.19669	0.231427	1	ATP binding;protein kinases;protein serine/threonine kinases	0	0
AT1G53300	17.8604	-0.561428	0.483031	-1.1623	0.245112	1	tetratricopetide-repeat thioredoxin-like 1	0	0
AT3G23660	269.893	-0.561332	0.434724	-1.29124	0.196621	1	Sec23/Sec24 protein transport family protein	0	0
AT4G39240	885.014	-0.561315	0.449579	-1.24853	0.211835	1	Galactose oxidase/kelch repeat superfamily protein	0	0
AT2G43445	18.21	-0.561088	0.502392	-1.11683	0.264066	1	F-box and associated interaction domains-containing protein	0	0
AT4G12000	325.39	-0.560737	0.411581	-1.3624	0.173073	1	SNARE associated Golgi protein family	0	0
AT1G11800	558.108	-0.560641	0.447436	-1.25301	0.210202	1	endonuclease/exonuclease/phosphatase family protein	0	0
AT1G04570	84.1066	-0.560566	0.465129	-1.20518	0.228133	1	Major facilitator superfamily protein	0	0
AT5G24320	1142.91	-0.560512	0.454838	-1.23233	0.217824	1	Transducin/WD40 repeat-like superfamily protein	0	0
AT5G46080	98.3124	-0.560392	0.477023	-1.17477	0.240087	1	Protein kinase superfamily protein	0	0
AT5G22730	454.323	-0.56038	0.484551	-1.15649	0.247479	1	F-box/RNI-like/FBD-like domains-containing protein	0	0
AT4G38570	512.117	-0.560108	0.413371	-1.35498	0.175424	1	probable CDP-diacylglycerol--inositol 3-phosphatidyltransferase 2	0	0
AT5G25610	24.8252	-0.56002	0.502993	-1.11338	0.265547	1	BURP domain-containing protein	responsive to dehydration 22 (RD22) mediated by ABA	responsive to dehydration 22 (RD22) mediated by ABA
AT3G11402	50.3426	-0.559933	0.503007	-1.11317	0.265635	1	Cysteine/Histidine-rich C1 domain family protein	0	0
AT5G07180	137.574	-0.559816	0.498695	-1.12256	0.261624	1	ERECTA-like 2	Encodes a receptor-like kinase that, together with ER and ERL1 governs the initial decision of protodermal cells to either divide proliferatively to produce pavement cells or divide asymmetrically to generate stomatal complexes. It is also important for maintaining stomatal stem cell activity and preventing terminal differentiation of the meristemoid into the guard mother cell. When heterozygous …	Encodes a receptor-like kinase that, together with ER and ERL1 governs the initial decision of protodermal cells to either divide proliferatively to produce pavement cells or divide asymmetrically to generate stomatal complexes. It is also important for maintaining stomatal stem cell activity and preventing terminal differentiation of the meristemoid into the guard mother cell. When heterozygous …
AT5G67300	4276.7	-0.559321	0.462502	-1.20934	0.226534	1	myb domain protein r1	Member of the R2R3 factor MYB gene family involved in mediating plant responses to a variety of abiotic stimiuli.	Member of the R2R3 factor MYB gene family involved in mediating plant responses to a variety of abiotic stimiuli.
AT1G09500	416.997	-0.559293	0.498543	-1.12186	0.261924	1	NAD(P)-binding Rossmann-fold superfamily protein	similar to Eucalyptus gunnii alcohol dehydrogenase of unknown physiological function (GI:1143445), Vigna unguiculata (gi:1854445), NOT a cinnamyl-alcohol dehydrogenase	similar to Eucalyptus gunnii alcohol dehydrogenase of unknown physiological function (GI:1143445), Vigna unguiculata (gi:1854445), NOT a cinnamyl-alcohol dehydrogenase
AT5G07670	648.123	-0.559279	0.41211	-1.35711	0.174746	1	RNI-like superfamily protein	0	0
AT5G39030	11.6657	-0.559235	0.493161	-1.13398	0.256803	1	Protein kinase superfamily protein	0	0
AT4G00360	164.247	-0.559032	0.494521	-1.13045	0.258286	1	cytochrome P450, family 86, subfamily A, polypeptide 2	Encodes a member of the CYP86A subfamily of cytochrome p450 genes. Expressed at moderate levels in flowers, leaves, roots and stems.	Encodes a member of the CYP86A subfamily of cytochrome p450 genes. Expressed at moderate levels in flowers, leaves, roots and stems.
AT5G28040	940.63	-0.558817	0.455405	-1.22708	0.219793	1	DNA-binding storekeeper protein-related transcriptional regulator	0	0
AT1G08200	1980.93	-0.55867	0.473416	-1.18008	0.237967	1	UDP-D-apiose/UDP-D-xylose synthase 2	Encodes a putative UDP-D-apiose/UPD-D-xylose synthetase.	Encodes a putative UDP-D-apiose/UPD-D-xylose synthetase.
AT5G16340	102.299	-0.558669	0.493886	-1.13117	0.257984	1	AMP-dependent synthetase and ligase family protein	0	0
AT1G30600	422.647	-0.558604	0.497229	-1.12343	0.261253	1	Subtilase family protein	0	0
AT1G63750	11.0739	-0.557973	0.490292	-1.13804	0.255103	1	Disease resistance protein (TIR-NBS-LRR class) family	0	0
AT1G19490	2084.11	-0.557972	0.451667	-1.23536	0.216696	1	Basic-leucine zipper (bZIP) transcription factor family protein	0	0
AT3G09405	14.7961	-0.557932	0.45488	-1.22655	0.219992	1	Pectinacetylesterase family protein	0	0
AT4G38932	1477.92	-0.557917	0.36903	-1.51185	0.130573	1	0	Potential natural antisense gene, locus overlaps with AT4G38930	Potential natural antisense gene, locus overlaps with AT4G38930
AT1G42970	54.7051	-0.557585	0.474017	-1.1763	0.239476	1	glyceraldehyde-3-phosphate dehydrogenase B subunit	Encodes chloroplast localized glyceraldehyde-3-phosphate dehydrogenase that can use both NADH and NADPH to reduce 1,3-diphosphate glycerate. It forms A2B2 heterotetramers with GapA forms of the GADPH enzyme. These complexes are active in the light under reducing conditions, but show reduced NADPH-dependent activity in response to oxidized thioredoxins and increased NAD(H)/NADP(H) ratios due to th…	Encodes chloroplast localized glyceraldehyde-3-phosphate dehydrogenase that can use both NADH and NADPH to reduce 1,3-diphosphate glycerate. It forms A2B2 heterotetramers with GapA forms of the GADPH enzyme. These complexes are active in the light under reducing conditions, but show reduced NADPH-dependent activity in response to oxidized thioredoxins and increased NAD(H)/NADP(H) ratios due to th…
AT3G51370	2465.41	-0.557337	0.362497	-1.5375	0.124172	1	Protein phosphatase 2C family protein	0	0
AT1G27770	405.486	-0.557236	0.427735	-1.30276	0.192656	1	autoinhibited Ca2+-ATPase 1	Encodes a chloroplast envelope Ca2+-ATPase with an N-terminal autoinhibitor.	Encodes a chloroplast envelope Ca2+-ATPase with an N-terminal autoinhibitor.
AT3G20680	87.196	-0.55715	0.492627	-1.13098	0.258065	1	Domain of unknown function (DUF1995)	0	0
AT3G20975	6.04837	-0.557107	0.459922	-1.21131	0.225778	1	transposable element gene	0	0
AT3G56110	1059.28	-0.55708	0.427522	-1.30304	0.192559	1	prenylated RAB acceptor 1.B1	0	0
AT4G40050	1485.54	-0.557073	0.459016	-1.21362	0.224892	1	Protein of unknown function (DUF3550/UPF0682)	0	0
AT1G72800	142.618	-0.556806	0.476991	-1.16733	0.243077	1	RNA-binding (RRM/RBD/RNP motifs) family protein	0	0
AT5G48390	10.1078	-0.556442	0.468317	-1.18817	0.234765	1	Tetratricopeptide repeat (TPR)-like superfamily protein	Defective in meiotic chromosome segregation. It is involved in crossover formation and involved in both male and female meiosis.	Defective in meiotic chromosome segregation. It is involved in crossover formation and involved in both male and female meiosis.
AT3G46680	136.042	-0.556201	0.491509	-1.13162	0.257795	1	UDP-Glycosyltransferase superfamily protein	0	0
AT1G73020	173.304	-0.555859	0.496637	-1.11925	0.263035	1	0	0	0
AT5G46410	1068.25	-0.555836	0.425058	-1.30767	0.190985	1	SCP1-like small phosphatase 4	Encodes a SCP1-like small phosphatase (SSP). Three SSPs form a unique group with long N-terminal extensions: AT5G46410 (SSP4), AT5G11860 (SSP5), AT4G18140 (SSP4b). SSP4 and SSP4b were localized exclusively in the nuclei, whereas SSP5 accumulated in both nuclei and cytoplasm. All three SSPs encodes active CTD phosphatases like animal SCP1 family proteins, with distinct substrate specificities: SSP…	Encodes a SCP1-like small phosphatase (SSP). Three SSPs form a unique group with long N-terminal extensions: AT5G46410 (SSP4), AT5G11860 (SSP5), AT4G18140 (SSP4b). SSP4 and SSP4b were localized exclusively in the nuclei, whereas SSP5 accumulated in both nuclei and cytoplasm. All three SSPs encodes active CTD phosphatases like animal SCP1 family proteins, with distinct substrate specificities: SSP…
AT1G30220	181.888	-0.555595	0.45609	-1.21817	0.22316	1	inositol transporter 2	Inositol transporter presenting conserved extracellular loop domains homologs of plexins/semaphorin/integrin (PSI) domains from animal type I receptors.	Inositol transporter presenting conserved extracellular loop domains homologs of plexins/semaphorin/integrin (PSI) domains from animal type I receptors.
AT1G67900	17.9384	-0.55556	0.503215	-1.10402	0.269584	1	Phototropic-responsive NPH3 family protein	0	0
AT5G01530	368.775	-0.555436	0.412955	-1.34503	0.178616	1	light harvesting complex photosystem II	0	0
AT2G30080	237.819	-0.55527	0.480597	-1.15538	0.247937	1	ZIP metal ion transporter family	member of Fe(II) transporter isolog family. Gene expression is not regulated by iron, copper, or zinc deficiency or excess.	member of Fe(II) transporter isolog family. Gene expression is not regulated by iron, copper, or zinc deficiency or excess.
AT1G21780	735.178	-0.554932	0.39188	-1.41607	0.156754	1	BTB/POZ domain-containing protein	BTB/POZ domain-containing protein. Contains similarity to gb:AJ000644 SPOP (speckle-type POZ protein) from Homo sapiens and contains a PF:00651 BTB/POZ domain. ESTs gb:T75841, gb:R89974, gb:R30221, gb:N96386, gb:T76457, gb:AI100013 and gb:T76456 come from this gene;supported by full-length. Interacts with CUL3A and CUL3B.	BTB/POZ domain-containing protein. Contains similarity to gb:AJ000644 SPOP (speckle-type POZ protein) from Homo sapiens and contains a PF:00651 BTB/POZ domain. ESTs gb:T75841, gb:R89974, gb:R30221, gb:N96386, gb:T76457, gb:AI100013 and gb:T76456 come from this gene;supported by full-length. Interacts with CUL3A and CUL3B.
AT4G11220	4413.24	-0.554868	0.430343	-1.28936	0.197272	1	VIRB2-interacting protein 2	0	0
AT5G15680	1291.95	-0.554813	0.436742	-1.27034	0.203962	1	ARM repeat superfamily protein	0	0
AT3G18060	881.881	-0.554728	0.494984	-1.1207	0.262416	1	transducin family protein / WD-40 repeat family protein	0	0
AT2G04100	125.575	-0.554415	0.480072	-1.15486	0.248149	1	MATE efflux family protein	0	0
AT5G58730	507.685	-0.55435	0.414289	-1.33808	0.180872	1	pfkB-like carbohydrate kinase family protein	0	0
AT1G78830	645.189	-0.554145	0.483404	-1.14634	0.251655	1	Curculin-like (mannose-binding) lectin family protein	0	0
AT2G31980	443.684	-0.554098	0.50126	-1.10541	0.268982	1	PHYTOCYSTATIN 2	0	0
AT3G02690	784.473	-0.554015	0.457039	-1.21218	0.225442	1	nodulin MtN21 /EamA-like transporter family protein	0	0
AT3G09180	1167.59	-0.553955	0.424829	-1.30395	0.192251	1	0	0	0
AT1G05940	765.365	-0.553884	0.444905	-1.24495	0.21315	1	cationic amino acid transporter 9	Encodes a member of the cationic amino acid transporter (CAT) subfamily of amino acid polyamine choline transporters.	Encodes a member of the cationic amino acid transporter (CAT) subfamily of amino acid polyamine choline transporters.
AT1G29690	311.446	-0.553756	0.433842	-1.2764	0.201814	1	MAC/Perforin domain-containing protein	Encodes a protein containing a domain with significant homology to the MACPF (membrane attack complex and perforin) domain of complements and perforin proteins that are involved in innate immunity in animals. Transgenic <i>cad1-1</i> mutant plants show lesions seen in the hypersensitive response, as well as a spontaneous activation of expression of pathogenesis-related genes and leading to a 32-f…	Encodes a protein containing a domain with significant homology to the MACPF (membrane attack complex and perforin) domain of complements and perforin proteins that are involved in innate immunity in animals. Transgenic <i>cad1-1</i> mutant plants show lesions seen in the hypersensitive response, as well as a spontaneous activation of expression of pathogenesis-related genes and leading to a 32-f…
AT5G64240	203.109	-0.553708	0.486817	-1.1374	0.255369	1	metacaspase 3	0	0
AT2G45360	563.184	-0.55369	0.503161	-1.10042	0.271148	1	Protein of unknown function (DUF1442)	0	0
AT3G03990	30.0525	-0.553406	0.49817	-1.11088	0.266621	1	alpha/beta-Hydrolases superfamily protein	0	0
AT5G16400	34.7086	-0.553286	0.486695	-1.13682	0.255613	1	thioredoxin F2	Encodes an f-type thioredoxin (Trx-f2) localized in chloroplast stroma.	Encodes an f-type thioredoxin (Trx-f2) localized in chloroplast stroma.
AT5G24590	1410.01	-0.553249	0.431316	-1.2827	0.199597	1	TCV-interacting protein	Member of NAc protein family. Interacts with turnip crinkle virus (TCV) capsid protein. Transcription factor involved in regulating the defense response of Arabidopsis to TCV.	Member of NAc protein family. Interacts with turnip crinkle virus (TCV) capsid protein. Transcription factor involved in regulating the defense response of Arabidopsis to TCV.
AT1G75840	959.428	-0.553116	0.407374	-1.35776	0.17454	1	RAC-like GTP binding protein 5	Belongs to the plant-specific ROP group of Rho GTPases; localized to the plasma membrane of tips of root hairs; involved in polar growth control.	Belongs to the plant-specific ROP group of Rho GTPases; localized to the plasma membrane of tips of root hairs; involved in polar growth control.
AT1G12130	387.258	-0.553069	0.44096	-1.25424	0.209756	1	Flavin-binding monooxygenase family protein	0	0
AT4G12970	44.6825	-0.553027	0.476931	-1.15955	0.246231	1	stomagen	Encodes a cysteine-rich peptide, a secretory factor that is produced in the mesophyll cells and acts on the epidermis to increase stomatal formation. Its mature form is a 45-aa peptide with three intramolecular disulfide bonds. It is proposed that STOMAGEN increases stomatal number by competing with two negative regulators of stomatal density, EPF1 and EPF2, possibly through direct interaction wi…	Encodes a cysteine-rich peptide, a secretory factor that is produced in the mesophyll cells and acts on the epidermis to increase stomatal formation. Its mature form is a 45-aa peptide with three intramolecular disulfide bonds. It is proposed that STOMAGEN increases stomatal number by competing with two negative regulators of stomatal density, EPF1 and EPF2, possibly through direct interaction wi…
AT1G11200	418.464	-0.552859	0.502343	-1.10056	0.271088	1	Protein of unknown function (DUF300)	0	0
AT5G01700	26.0946	-0.552791	0.501972	-1.10124	0.270793	1	Protein phosphatase 2C family protein	0	0
AT5G42130	722.778	-0.552677	0.449494	-1.22955	0.218865	1	Mitochondrial substrate carrier family protein	0	0
AT5G11770	7960.62	-0.552663	0.462862	-1.19401	0.232473	1	NADH-ubiquinone oxidoreductase 20 kDa subunit, mitochondrial	0	0
AT4G01050	228.964	-0.552389	0.476419	-1.15946	0.246268	1	thylakoid rhodanese-like	hydroxyproline-rich glycoprotein family protein, contains a rhodanese homology domain. Required for anchoring the FNR flavoenzyme to the thylakoid membranes and sustaining high efficiency photosynthetic linear electron flow.	hydroxyproline-rich glycoprotein family protein, contains a rhodanese homology domain. Required for anchoring the FNR flavoenzyme to the thylakoid membranes and sustaining high efficiency photosynthetic linear electron flow.
AT3G54200	325.028	-0.551862	0.492233	-1.12114	0.262229	1	Late embryogenesis abundant (LEA) hydroxyproline-rich glycoprotein family	0	0
AT1G20560	626.46	-0.551617	0.41379	-1.33309	0.182504	1	acyl activating enzyme 1	0	0
AT1G16010	2302.85	-0.551534	0.464913	-1.18632	0.235497	1	magnesium transporter 2	Transmembrane magnesium transporter. One of nine family members.	Transmembrane magnesium transporter. One of nine family members.
AT3G58060	1026.25	-0.551407	0.435898	-1.26499	0.205874	1	Cation efflux family protein	0	0
AT4G05420	3545.39	-0.551353	0.423531	-1.3018	0.192985	1	damaged DNA binding protein 1A	Structurally similar to damaged DNA binding proteins.DDB1a is part of a 350 KDa nuclear localized DET1 protein complex. This complex may physically interact with histone tails and while bound to chromatin- repress transcription of genes involved in photomorphogenesis.	Structurally similar to damaged DNA binding proteins.DDB1a is part of a 350 KDa nuclear localized DET1 protein complex. This complex may physically interact with histone tails and while bound to chromatin- repress transcription of genes involved in photomorphogenesis.
AT5G49690	846.404	-0.551225	0.500188	-1.10204	0.270446	1	UDP-Glycosyltransferase superfamily protein	0	0
AT5G26210	2061.91	-0.550904	0.43864	-1.25594	0.209139	1	alfin-like 4	AL4 encodes a member of the Alfin-Like family of nuclear-localized PhD domain containing homeodomain proteins. Binds to H3K4 di or trimethylated DNA.	AL4 encodes a member of the Alfin-Like family of nuclear-localized PhD domain containing homeodomain proteins. Binds to H3K4 di or trimethylated DNA.
AT2G40380	910.213	-0.550786	0.47793	-1.15244	0.24914	1	prenylated RAB acceptor 1.B2	0	0
AT4G22530	610.412	-0.550758	0.47164	-1.16775	0.242907	1	S-adenosyl-L-methionine-dependent methyltransferases superfamily protein	0	0
AT4G38740	23852.8	-0.550666	0.502916	-1.09495	0.27354	1	rotamase CYP 1	Encodes cytosolic cyclophilin ROC1.	Encodes cytosolic cyclophilin ROC1.
AT4G15910	792.211	-0.550141	0.465869	-1.18089	0.237646	1	drought-induced 21	encodes a gene whose transcript level in root and leaves increases to progressive drought stress. The transcript level is also affected by changes of endogenous or exogenous abscisic acid level. It appears to be a member of plant-specific gene family that includes late embryo-abundant and zinc- IAA-induced proteins in other plants.	encodes a gene whose transcript level in root and leaves increases to progressive drought stress. The transcript level is also affected by changes of endogenous or exogenous abscisic acid level. It appears to be a member of plant-specific gene family that includes late embryo-abundant and zinc- IAA-induced proteins in other plants.
AT3G58030	2094.29	-0.550098	0.392702	-1.4008	0.161272	1	RING/U-box superfamily protein	0	0
AT1G64740	878.641	-0.550053	0.45077	-1.22025	0.22237	1	alpha-1 tubulin	alpha-tubulin expressed primarily in stamens and mature pollen	alpha-tubulin expressed primarily in stamens and mature pollen
AT1G73880	4277.38	-0.549871	0.426437	-1.28945	0.19724	1	UDP-glucosyl transferase 89B1	0	0
AT3G62370	24.6014	-0.549148	0.499766	-1.09881	0.27185	1	heme binding	0	0
AT1G21670	707.444	-0.548943	0.498846	-1.10043	0.271147	1	0	0	0
AT3G10930	9.59888	-0.548929	0.473251	-1.15991	0.246086	1	0	0	0
AT3G11340	1049.64	-0.548876	0.430574	-1.27475	0.202397	1	UDP-Glycosyltransferase superfamily protein	0	0
AT1G32050	4954.27	-0.548872	0.440928	-1.24481	0.213201	1	SCAMP family protein	0	0
AT4G04340	1496.19	-0.548645	0.442409	-1.24013	0.214928	1	ERD (early-responsive to dehydration stress) family protein	0	0
AT1G07119	20.0157	-0.548541	0.503582	-1.08928	0.276031	1	other RNA	Potential natural antisense gene, locus overlaps with AT1G07120	Potential natural antisense gene, locus overlaps with AT1G07120
AT1G29260	1245.28	-0.548512	0.49428	-1.10972	0.26712	1	peroxin 7	Encodes the peroxisomal targeting signal type 2 receptor that facilitates peroxisomal protein translocation. It recognizes proteins with the PTS2 consensus sequence (RLX5HL or a variant) within the first 30 or so amino acids. RNAi experiments suggest that PEX7 is necessary for the maintenance of glyoxysomal but not leaf peroxisomal function.	Encodes the peroxisomal targeting signal type 2 receptor that facilitates peroxisomal protein translocation. It recognizes proteins with the PTS2 consensus sequence (RLX5HL or a variant) within the first 30 or so amino acids. RNAi experiments suggest that PEX7 is necessary for the maintenance of glyoxysomal but not leaf peroxisomal function.
AT4G11280	49.5349	-0.548309	0.473698	-1.15751	0.247065	1	1-aminocyclopropane-1-carboxylic acid (acc) synthase 6	encodes a a member of the 1-aminocyclopropane-1-carboxylate (ACC) synthase (S-adenosyl-L-methionine methylthioadenosine-lyase, EC 4.4.1.14) gene family	encodes a a member of the 1-aminocyclopropane-1-carboxylate (ACC) synthase (S-adenosyl-L-methionine methylthioadenosine-lyase, EC 4.4.1.14) gene family
AT4G01150	201.894	-0.548247	0.424241	-1.2923	0.196254	1	0	0	0
AT2G34380	991.01	-0.548169	0.47502	-1.15399	0.248503	1	Putative adipose-regulatory protein (Seipin)	0	0
AT5G06430	251.155	-0.548027	0.479316	-1.14335	0.252893	1	Thioredoxin superfamily protein	0	0
AT3G01930	1361.34	-0.547953	0.478504	-1.14514	0.252152	1	Major facilitator superfamily protein	0	0
AT5G54290	980.174	-0.547873	0.455757	-1.20212	0.229319	1	cytochrome c biogenesis protein family	Encodes CcdA, a thylakoid membrane protein required for the transfer of reducing equivalents from stroma to thylakoid lumen.	Encodes CcdA, a thylakoid membrane protein required for the transfer of reducing equivalents from stroma to thylakoid lumen.
AT5G57460	678.24	-0.547603	0.421167	-1.3002	0.193531	1	0	0	0
AT3G02600	1730.67	-0.547126	0.456101	-1.19957	0.230306	1	lipid phosphate phosphatase 3	Encodes phosphatidic acid phosphatase. Expressed during germination.	Encodes phosphatidic acid phosphatase. Expressed during germination.
AT2G15440	262.051	-0.547111	0.482754	-1.13331	0.257083	1	Protein of unknown function (DUF579)	0	0
AT4G16760	7609.28	-0.547006	0.42685	-1.28149	0.20002	1	acyl-CoA oxidase 1	Encodes a medium to long-chain acyl-CoA oxidase. Catalyzes the first step of fatty acid beta-oxidation. Involved in jasmonate biosynthesis. Gene expression is induced by wounding, drought stress, abscisic acid, and jasmonate.	Encodes a medium to long-chain acyl-CoA oxidase. Catalyzes the first step of fatty acid beta-oxidation. Involved in jasmonate biosynthesis. Gene expression is induced by wounding, drought stress, abscisic acid, and jasmonate.
AT2G04550	1058.21	-0.546575	0.39068	-1.39903	0.161803	1	indole-3-butyric acid response 5	Encodes a protein phosphatase that interacts with MPK12, but not with other MAP kinases. It can dephosphorylate a dually phosphorylated MPK12 in vitro and can inactivate MPK12 in vivo. ibr5 mutants have reduced sensitivity to auxin and abscisic acid. IBR5 promotes auxin responses, including auxin-inducible transcription, differently than the TIR1 auxin receptor and without destabilizing Aux/IAA r…	Encodes a protein phosphatase that interacts with MPK12, but not with other MAP kinases. It can dephosphorylate a dually phosphorylated MPK12 in vitro and can inactivate MPK12 in vivo. ibr5 mutants have reduced sensitivity to auxin and abscisic acid. IBR5 promotes auxin responses, including auxin-inducible transcription, differently than the TIR1 auxin receptor and without destabilizing Aux/IAA r…
AT4G37180	598.295	-0.546403	0.500541	-1.09162	0.274998	1	Homeodomain-like superfamily protein	myb family transcription factor, contains Pfam domain, PF00249: Myb-like DNA-binding domain l; also isolated as a putative cytoskeletal protein in a yeast screen	myb family transcription factor, contains Pfam domain, PF00249: Myb-like DNA-binding domain l; also isolated as a putative cytoskeletal protein in a yeast screen
AT1G17190	60.3363	-0.546357	0.472723	-1.15577	0.247777	1	glutathione S-transferase tau 26	Encodes glutathione transferase belonging to the tau class of GSTs. Naming convention according to Wagner et al. (2002).	Encodes glutathione transferase belonging to the tau class of GSTs. Naming convention according to Wagner et al. (2002).
AT4G31890	25.4668	-0.546275	0.502874	-1.08631	0.277343	1	ARM repeat superfamily protein	0	0
AT1G55675	961.251	-0.546167	0.463733	-1.17776	0.238892	1	0	0	0
AT5G20885	380.996	-0.546083	0.456055	-1.19741	0.231149	1	RING/U-box superfamily protein	0	0
AT3G04130	328.297	-0.546055	0.413015	-1.32212	0.186129	1	Tetratricopeptide repeat (TPR)-like superfamily protein	0	0
AT3G57785	420.927	-0.545895	0.419787	-1.30041	0.193461	1	0	0	0
AT5G49980	1317.19	-0.545775	0.503643	-1.08366	0.278518	1	auxin F-box protein 5	0	0
AT4G31820	68.4325	-0.545686	0.473322	-1.15289	0.248957	1	Phototropic-responsive NPH3 family protein	A member of the NPY family genes (NPY1/AT4G31820, NPY2/AT2G14820, NPY3/AT5G67440, NPY4/AT2G23050, NPY5/AT4G37590). Encodes a protein with similarity to NHP3. Contains BTB/POZ domain. Promoter region has canonical auxin response element binding site and Wus binding site. Co-localizes to the late endosome with PID. Regulates cotyledon development through control of PIN1 polarity in concert with PID…	A member of the NPY family genes (NPY1/AT4G31820, NPY2/AT2G14820, NPY3/AT5G67440, NPY4/AT2G23050, NPY5/AT4G37590). Encodes a protein with similarity to NHP3. Contains BTB/POZ domain. Promoter region has canonical auxin response element binding site and Wus binding site. Co-localizes to the late endosome with PID. Regulates cotyledon development through control of PIN1 polarity in concert with PID…
AT1G12840	1791.36	-0.545538	0.481141	-1.13384	0.25686	1	vacuolar ATP synthase subunit C (VATC) / V-ATPase C subunit / vacuolar proton pump C subunit (DET3)	Encodes subunit C of the vacuolar H(+)-ATPase (V-ATPase). Bound and phosphorylated by AtWNK8.	Encodes subunit C of the vacuolar H(+)-ATPase (V-ATPase). Bound and phosphorylated by AtWNK8.
AT2G41730	90.4944	-0.545507	0.489253	-1.11498	0.26486	1	0	0	0
AT1G63850	216.307	-0.545294	0.461422	-1.18177	0.237298	1	BTB/POZ domain-containing protein	0	0
AT2G39650	205.289	-0.545283	0.497939	-1.09508	0.273482	1	Protein of unknown function (DUF506)	0	0
AT2G29500	4367.76	-0.544931	0.391656	-1.39135	0.164119	1	HSP20-like chaperones superfamily protein	0	0
AT1G31320	70.3693	-0.54489	0.484866	-1.1238	0.261099	1	LOB domain-containing protein 4	0	0
AT1G53910	8896.17	-0.544822	0.464017	-1.17414	0.240338	1	related to AP2 12	encodes a member of the ERF (ethylene response factor) subfamily B-2 of ERF/AP2 transcription factor family (RAP2.12). The protein contains one AP2 domain. There are 5 members in this subfamily including RAP2.2 AND RAP2.12.	encodes a member of the ERF (ethylene response factor) subfamily B-2 of ERF/AP2 transcription factor family (RAP2.12). The protein contains one AP2 domain. There are 5 members in this subfamily including RAP2.2 AND RAP2.12.
AT3G63270	824.323	-0.544727	0.441733	-1.23316	0.217516	1	0	0	0
AT5G22680	9.91749	-0.544643	0.454182	-1.19917	0.23046	1	0	0	0
AT5G39360	474.598	-0.544389	0.459127	-1.1857	0.235739	1	EID1-like 2	0	0
AT3G06240	487.221	-0.544254	0.410522	-1.32576	0.184919	1	F-box family protein	0	0
AT2G04040	4601.12	-0.54406	0.41955	-1.29677	0.19471	1	MATE efflux family protein	AtDTX1 (At2g04040) has been identified as a detoxifying efflux carrier for plant-derived antibiotics and other toxic compounds, including CD2+.	AtDTX1 (At2g04040) has been identified as a detoxifying efflux carrier for plant-derived antibiotics and other toxic compounds, including CD2+.
AT5G56760	1222.54	-0.544021	0.399128	-1.36302	0.172875	1	serine acetyltransferase 1;1	Encodes a cytosolic serine O-acetyltransferase involved in sulfur assimilation and cysteine biosynthesis. Expressed in the vascular system.	Encodes a cytosolic serine O-acetyltransferase involved in sulfur assimilation and cysteine biosynthesis. Expressed in the vascular system.
AT2G28490	47502.9	-0.543745	0.503156	-1.08067	0.279845	1	RmlC-like cupins superfamily protein	0	0
AT4G03030	2435.2	-0.543695	0.414868	-1.31053	0.190018	1	Galactose oxidase/kelch repeat superfamily protein	0	0
AT1G77680	1812	-0.543686	0.478934	-1.1352	0.256292	1	Ribonuclease II/R family protein	0	0
AT2G30700	1515.77	-0.543484	0.474559	-1.14524	0.25211	1	0	0	0
AT1G69410	5253.02	-0.543478	0.453223	-1.19914	0.230473	1	eukaryotic elongation factor 5A-3	Encodes eIF5A-2, a putative eukaryotic translation initiation factor. There are three eIF5A coding genes in Arabidopsis: eIF5A-1/At1g13950, eIF5A-2/At1g26630 and eIF5A-3/At1g69410.	Encodes eIF5A-2, a putative eukaryotic translation initiation factor. There are three eIF5A coding genes in Arabidopsis: eIF5A-1/At1g13950, eIF5A-2/At1g26630 and eIF5A-3/At1g69410.
AT1G22410	582.735	-0.543454	0.500959	-1.08483	0.277998	1	Class-II DAHP synthetase family protein	0	0
AT1G49890	395.877	-0.543289	0.450176	-1.20684	0.227495	1	Family of unknown function (DUF566)	0	0
AT3G13277	259.351	-0.543118	0.426084	-1.27467	0.202425	1	other RNA	0	0
AT3G21790	846.378	-0.542983	0.389252	-1.39494	0.163034	1	UDP-Glycosyltransferase superfamily protein	0	0
AT4G15630	1689.12	-0.542889	0.478146	-1.1354	0.256206	1	Uncharacterised protein family (UPF0497)	0	0
AT1G08650	1843.86	-0.542754	0.379997	-1.42831	0.153202	1	phosphoenolpyruvate carboxylase kinase 1	Encodes a phosphoenolpyruvate carboxylase kinase that is expressed at highest levels in leaves. Expression is induced by light.	Encodes a phosphoenolpyruvate carboxylase kinase that is expressed at highest levels in leaves. Expression is induced by light.
AT1G27120	23.8274	-0.5427	0.467991	-1.15964	0.246196	1	Galactosyltransferase family protein	0	0
AT5G55480	179.35	-0.542403	0.499719	-1.08542	0.277737	1	SHV3-like 1	Glycerophosphoryl diester phosphodiesterase-like protein involved in cell wall cellulose accumulation and pectin linking. Impacts root hair, trichome and epidermal cell development.	Glycerophosphoryl diester phosphodiesterase-like protein involved in cell wall cellulose accumulation and pectin linking. Impacts root hair, trichome and epidermal cell development.
AT1G24480	11.9601	-0.542273	0.422891	-1.2823	0.199738	1	S-adenosyl-L-methionine-dependent methyltransferases superfamily protein	0	0
AT5G09760	199.96	-0.542212	0.480029	-1.12954	0.25867	1	Plant invertase/pectin methylesterase inhibitor superfamily	0	0
AT1G13780	468.595	-0.541844	0.436498	-1.24134	0.214479	1	F-box/RNI-like/FBD-like domains-containing protein	0	0
AT5G17540	238.471	-0.541819	0.486522	-1.11366	0.265426	1	HXXXD-type acyl-transferase family protein	0	0
AT1G18890	567.008	-0.541771	0.37646	-1.43912	0.150117	1	calcium-dependent protein kinase 1	encodes a calcium-dependent protein kinase whose gene expression is induced by dehydration and high salt. Kinase activity could not be detected in vitro.	encodes a calcium-dependent protein kinase whose gene expression is induced by dehydration and high salt. Kinase activity could not be detected in vitro.
AT2G03980	101.543	-0.541713	0.502732	-1.07754	0.28124	1	GDSL-like Lipase/Acylhydrolase superfamily protein	0	0
AT5G59590	214.278	-0.54164	0.463281	-1.16914	0.242348	1	UDP-glucosyl transferase 76E2	0	0
AT5G41330	292.021	-0.541577	0.42817	-1.26486	0.20592	1	BTB/POZ domain with WD40/YVTN repeat-like protein	0	0
AT3G26280	113.331	-0.54157	0.481197	-1.12546	0.260393	1	cytochrome P450, family 71, subfamily B, polypeptide 4	cytochrome P450 monooxygenase	cytochrome P450 monooxygenase
AT1G11650	8481.52	-0.541461	0.420012	-1.28916	0.197344	1	RNA-binding (RRM/RBD/RNP motifs) family protein	0	0
AT2G47900	1354.36	-0.541407	0.417035	-1.29823	0.194208	1	tubby like protein 3	Member of TLP family	Member of TLP family
AT5G12890	18.5701	-0.541344	0.502993	-1.07625	0.281817	1	UDP-Glycosyltransferase superfamily protein	0	0
AT1G55950	10.3169	-0.540967	0.486998	-1.11082	0.266646	1	DNA-binding storekeeper protein-related transcriptional regulator	0	0
AT5G49640	3020.86	-0.540936	0.446828	-1.21061	0.226044	1	0	0	0
AT3G22470	178.01	-0.540852	0.475108	-1.13838	0.254963	1	Pentatricopeptide repeat (PPR) superfamily protein	0	0
AT4G32410	2616.02	-0.54079	0.434439	-1.2448	0.213205	1	cellulose synthase 1	Encodes a cellulose synthase isomer. CESA1 mutants have cellulose defect in the primary cell wall. Multiple lines of evidence suggest that CESA1, along with CESA3 and CESA6 are present in the same plasma membrane complex for cellulose biosynthesis. lasma membrane complex for cellulose biosynthesis. As inferred from the null role of secondary wall-type CesAs, included in a set of five primary wall…	Encodes a cellulose synthase isomer. CESA1 mutants have cellulose defect in the primary cell wall. Multiple lines of evidence suggest that CESA1, along with CESA3 and CESA6 are present in the same plasma membrane complex for cellulose biosynthesis. lasma membrane complex for cellulose biosynthesis. As inferred from the null role of secondary wall-type CesAs, included in a set of five primary wall…
AT5G02040	697.973	-0.540736	0.396977	-1.36214	0.173155	1	prenylated RAB acceptor 1.A1	0	0
AT1G66080	559.658	-0.540725	0.473904	-1.141	0.253869	1	0	0	0
AT5G01980	718.605	-0.540093	0.422926	-1.27704	0.201588	1	RING/U-box superfamily protein	0	0
AT5G09930	3.57106	-0.540065	0.376188	-1.43563	0.151109	1	ABC transporter family protein	member of GCN subfamily	member of GCN subfamily
AT2G40240	226.062	-0.539875	0.437105	-1.23511	0.216788	1	Tetratricopeptide repeat (TPR)-like superfamily protein	0	0
AT3G18050	6.14721	-0.539708	0.443783	-1.21615	0.223927	1	0	0	0
AT3G16590	34.7012	-0.539306	0.484369	-1.11342	0.265529	1	F-box and associated interaction domains-containing protein	0	0
AT1G14590	319.971	-0.539113	0.428956	-1.2568	0.208825	1	Nucleotide-diphospho-sugar transferase family protein	0	0
AT2G25625	174.739	-0.538908	0.502627	-1.07218	0.283638	1	0	0	0
AT1G33520	2130.38	-0.538833	0.388936	-1.3854	0.165929	1	D111/G-patch domain-containing protein	Has single homolog in Arabidopsis, also homologs in human, mouse and C. elegans; contains one G-patch domain (known to mediate RNA-protein interactions) and two KOW domains (may bind RNA and/or protein); localized to the nucleus; mutant suppresses high SA levels and constitutive disease resistance in snc1 npr1 background; required for basal resistance against Pseudomonas syringae maculicola ES432…	Has single homolog in Arabidopsis, also homologs in human, mouse and C. elegans; contains one G-patch domain (known to mediate RNA-protein interactions) and two KOW domains (may bind RNA and/or protein); localized to the nucleus; mutant suppresses high SA levels and constitutive disease resistance in snc1 npr1 background; required for basal resistance against Pseudomonas syringae maculicola ES432…
AT1G29040	121.784	-0.538426	0.485361	-1.10933	0.267287	1	0	0	0
AT1G68120	60.4455	-0.538063	0.49115	-1.09552	0.273291	1	basic pentacysteine 3	0	0
AT5G18660	6.71475	-0.537894	0.468689	-1.14766	0.25111	1	NAD(P)-binding Rossmann-fold superfamily protein	Encodes a protein with 3,8-divinyl protochlorophyllide a 8-vinyl reductase activity. Mutants accumulate divinyl chlorophyll rather than monovinyl chlorophyll.	Encodes a protein with 3,8-divinyl protochlorophyllide a 8-vinyl reductase activity. Mutants accumulate divinyl chlorophyll rather than monovinyl chlorophyll.
AT5G55896	2215.07	-0.537857	0.481859	-1.11621	0.264332	1	transposable element gene	0	0
AT1G12640	731.72	-0.537622	0.462526	-1.16236	0.245089	1	MBOAT (membrane bound O-acyl transferase) family protein	0	0
AT5G59400	393.235	-0.537618	0.417691	-1.28712	0.198053	1	0	0	0
AT1G61180	37.1327	-0.537616	0.488561	-1.10041	0.271154	1	LRR and NB-ARC domains-containing disease resistance protein	0	0
AT5G62910	759.987	-0.537586	0.41303	-1.30157	0.193065	1	RING/U-box superfamily protein	0	0
AT4G38970	49.0846	-0.537522	0.503639	-1.06728	0.285847	1	fructose-bisphosphate aldolase 2	Protein is tyrosine-phosphorylated and its phosphorylation state is modulated in response to ABA in Arabidopsis thaliana seeds.	Protein is tyrosine-phosphorylated and its phosphorylation state is modulated in response to ABA in Arabidopsis thaliana seeds.
AT3G47670	431.728	-0.537475	0.47104	-1.14104	0.253853	1	Plant invertase/pectin methylesterase inhibitor superfamily protein	0	0
AT3G24200	1664.41	-0.537355	0.415908	-1.29201	0.196355	1	FAD/NAD(P)-binding oxidoreductase family protein	0	0
AT5G51350	101.608	-0.537126	0.42968	-1.25006	0.211277	1	Leucine-rich repeat transmembrane protein kinase family protein	0	0
AT1G69290	146.162	-0.537115	0.50364	-1.06647	0.286213	1	Pentatricopeptide repeat (PPR) superfamily protein	0	0
AT1G17090	442.825	-0.536953	0.44714	-1.20086	0.229805	1	0	0	0
AT5G40830	118.998	-0.536906	0.50212	-1.06928	0.284944	1	S-adenosyl-L-methionine-dependent methyltransferases superfamily protein	0	0
AT2G16510	1082.25	-0.53688	0.479299	-1.12014	0.262656	1	ATPase, F0/V0 complex, subunit C protein	0	0
AT5G27360	4.54168	-0.536824	0.422831	-1.2696	0.204229	1	Major facilitator superfamily protein	Encodes a sugar-porter family protein that unlike the closely related gene, SFP1, is not induced during leaf senescence.	Encodes a sugar-porter family protein that unlike the closely related gene, SFP1, is not induced during leaf senescence.
AT5G57800	255.333	-0.536811	0.443887	-1.20934	0.226532	1	Fatty acid hydroxylase superfamily	encodes a transmembrane protein with similarity to the sterol desaturase family at the N-terminus and to the short-chain dehydrogenase/reductase family at the C-terminus. Mutant analyses indicate this protein is involved in cuticle membrane and wax biosynthesis.	encodes a transmembrane protein with similarity to the sterol desaturase family at the N-terminus and to the short-chain dehydrogenase/reductase family at the C-terminus. Mutant analyses indicate this protein is involved in cuticle membrane and wax biosynthesis.
AT1G69840	3402.05	-0.536724	0.466969	-1.14938	0.2504	1	SPFH/Band 7/PHB domain-containing membrane-associated protein family	0	0
AT5G20670	123.576	-0.536538	0.485307	-1.10557	0.268915	1	Protein of unknown function (DUF1677)	0	0
AT5G09810	14840.1	-0.536456	0.475788	-1.12751	0.259527	1	actin 7	Member of Actin gene family.Mutants are defective in germination and root growth.	Member of Actin gene family.Mutants are defective in germination and root growth.
AT3G49480	7.88577	-0.53614	0.434937	-1.23268	0.217693	1	Protein with RNI-like/FBD-like domains	0	0
AT2G07687	22.2489	-0.535751	0.500976	-1.06942	0.284882	1	Cytochrome c oxidase, subunit III	0	0
AT4G18690	46.6181	-0.535664	0.49894	-1.0736	0.283	1	0	0	0
AT1G69770	45.8298	-0.535295	0.493044	-1.08569	0.277615	1	chromomethylase 3	Encodes a chromomethylase involved in methylating cytosine residues at non-CG sites. Involved in preferentially methylating transposon-related sequences, reducing their mobility. CMT3 interacts with an Arabidopsis homologue of HP1 (heterochromatin protein 1), which in turn interacts with methylated histones. Involved in gene silencing.	Encodes a chromomethylase involved in methylating cytosine residues at non-CG sites. Involved in preferentially methylating transposon-related sequences, reducing their mobility. CMT3 interacts with an Arabidopsis homologue of HP1 (heterochromatin protein 1), which in turn interacts with methylated histones. Involved in gene silencing.
AT2G05170	814.85	-0.535227	0.39931	-1.34038	0.180122	1	vacuolar protein sorting 11	Homologous to yeast VPS11. Forms a complex with VCL1 and AtVPS33. Involved in vacuolar biogenesis.	Homologous to yeast VPS11. Forms a complex with VCL1 and AtVPS33. Involved in vacuolar biogenesis.
AT2G46290	37.2144	-0.535175	0.501734	-1.06665	0.28613	1	Transducin/WD40 repeat-like superfamily protein	0	0
AT5G10740	666.699	-0.535157	0.481511	-1.11141	0.266391	1	Protein phosphatase 2C family protein	0	0
AT2G29650	278.823	-0.535047	0.430383	-1.24319	0.213798	1	phosphate transporter 4;1	Encodes an inorganic phosphate transporter (PHT4;1) that is localized to the thylakoid membrane.	Encodes an inorganic phosphate transporter (PHT4;1) that is localized to the thylakoid membrane.
AT3G18830	1850.36	-0.535043	0.457935	-1.16838	0.242653	1	polyol/monosaccharide transporter 5	This gene encodes a plasma membrane-localized polyol/cyclitol/monosaccharide-H+-symporter. The symporter is able to catalyze the energy-dependent membrane passage of a wide range of linear polyols (three to six carbon backbone), of cyclic polyols (<i>myo</i>-inositol), and of numerous monosaccharides, including pyranose ring-forming and furanose ring-forming hexoses and pentoses. This gene belong…	This gene encodes a plasma membrane-localized polyol/cyclitol/monosaccharide-H+-symporter. The symporter is able to catalyze the energy-dependent membrane passage of a wide range of linear polyols (three to six carbon backbone), of cyclic polyols (<i>myo</i>-inositol), and of numerous monosaccharides, including pyranose ring-forming and furanose ring-forming hexoses and pentoses. This gene belong…
AT3G12300	682.44	-0.535037	0.399966	-1.3377	0.180993	1	0	0	0
AT2G33320	68.8277	-0.534531	0.47452	-1.12647	0.259968	1	Calcium-dependent lipid-binding (CaLB domain) family protein	0	0
AT2G23118	4.03623	-0.534519	0.392212	-1.36283	0.172935	1	0	0	0
AT3G07330	386.794	-0.534391	0.453389	-1.17866	0.238535	1	Cellulose-synthase-like C6	encodes a gene similar to cellulose synthase	encodes a gene similar to cellulose synthase
AT3G01520	1167.58	-0.534219	0.468042	-1.14139	0.253707	1	Adenine nucleotide alpha hydrolases-like superfamily protein	0	0
AT5G13240	768.008	-0.53369	0.392357	-1.36022	0.173762	1	transcription regulators	0	0
AT2G45440	2436.87	-0.533689	0.474366	-1.12506	0.260564	1	dihydrodipicolinate synthase	Encodes a protein that likely has dihydropicolinate synthase activity based on its mutant phenotype of decreased lysine levels and increased aspartate levels. The mutant also has increased levels of threonine. The enzyme is predicted to localize to the chloroplast.	Encodes a protein that likely has dihydropicolinate synthase activity based on its mutant phenotype of decreased lysine levels and increased aspartate levels. The mutant also has increased levels of threonine. The enzyme is predicted to localize to the chloroplast.
AT2G45150	1683.68	-0.533616	0.465196	-1.14708	0.25135	1	cytidinediphosphate diacylglycerol synthase 4	0	0
AT3G54160	49.9713	-0.533535	0.501566	-1.06374	0.287447	1	RNI-like superfamily protein	0	0
AT3G44530	764.942	-0.533459	0.466343	-1.14392	0.252657	1	homolog of histone chaperone HIRA	Encodes a nuclear localized WD-repeat containing protein involved in negative regulation of knox gene expression via epigenetic mechanism of chromatin re-organization. Interacts physically and genetically with AS1. Expressed in meristem and leaf primordia. Homozygous mutants are embryo lethal. Phenotype of cosuppressed lines is variable but show effects on leaf development similar to as1/as2.	Encodes a nuclear localized WD-repeat containing protein involved in negative regulation of knox gene expression via epigenetic mechanism of chromatin re-organization. Interacts physically and genetically with AS1. Expressed in meristem and leaf primordia. Homozygous mutants are embryo lethal. Phenotype of cosuppressed lines is variable but show effects on leaf development similar to as1/as2.
AT1G49320	10.9179	-0.533264	0.468881	-1.13731	0.255408	1	unknown seed protein like 1	Encodes USPL1, a BURP domain protein targeted to the protein storage vacuoles. Overexpression of USPL1 affects seed development, protein storage vacuoles and lipid vesicles morphology and function.	Encodes USPL1, a BURP domain protein targeted to the protein storage vacuoles. Overexpression of USPL1 affects seed development, protein storage vacuoles and lipid vesicles morphology and function.
AT4G32040	802.619	-0.532956	0.436366	-1.22135	0.221953	1	KNOTTED1-like homeobox gene 5	A member of Class II KN1-like homeodomain transcription factors factors (together with KNAT3 and KNAT4), with greatest homology to the maize knox1 homeobox protein. Regulates photomorphogenic responses and represses late steps in gibberellin biosynthesis. KNAT5 promoter activity showed cell-type specific pattern along longitudinal root axis, primarily in the epidermis of the distal end of primary…	A member of Class II KN1-like homeodomain transcription factors factors (together with KNAT3 and KNAT4), with greatest homology to the maize knox1 homeobox protein. Regulates photomorphogenic responses and represses late steps in gibberellin biosynthesis. KNAT5 promoter activity showed cell-type specific pattern along longitudinal root axis, primarily in the epidermis of the distal end of primary…
AT1G25490	1977.36	-0.53286	0.45709	-1.16577	0.243709	1	ARM repeat superfamily protein	One of three genes encoding phosphoprotein phosphatase 2A regulatory subunit A; Recessive ethylene-response mutant EER1 displays increased ethylene sensitivity in the hypocotyl and stem	One of three genes encoding phosphoprotein phosphatase 2A regulatory subunit A; Recessive ethylene-response mutant EER1 displays increased ethylene sensitivity in the hypocotyl and stem
AT2G30590	666.237	-0.532642	0.45036	-1.1827	0.236927	1	WRKY DNA-binding protein 21	Encodes WRKY DNA-binding protein 21 (WRKY21).	Encodes WRKY DNA-binding protein 21 (WRKY21).
AT5G39610	12.1787	-0.532158	0.46928	-1.13399	0.256799	1	NAC domain containing protein 6	Encodes a NAC-domain transcription factor. Positively regulates aging-induced cell death and senescence in leaves. This gene is upregulated in response to salt stress in wildtype as well as NTHK1 transgenic lines although in the latter case the induction was drastically reduced. It was also upregulated by ABA, ACC and NAA treatment, although in the latter two cases, the induction occurred relativ…	Encodes a NAC-domain transcription factor. Positively regulates aging-induced cell death and senescence in leaves. This gene is upregulated in response to salt stress in wildtype as well as NTHK1 transgenic lines although in the latter case the induction was drastically reduced. It was also upregulated by ABA, ACC and NAA treatment, although in the latter two cases, the induction occurred relativ…
AT1G78850	92.2666	-0.531648	0.501412	-1.0603	0.289008	1	D-mannose binding lectin protein with Apple-like carbohydrate-binding domain	curculin-like (mannose-binding) lectin family protein, low similarity to ser/thr protein kinase from Zea mays (GI:2598067); contains Pfam lectin (probable mannose binding) domain PF01453 but not the protein kinase domain of the Z. mays protein	curculin-like (mannose-binding) lectin family protein, low similarity to ser/thr protein kinase from Zea mays (GI:2598067); contains Pfam lectin (probable mannose binding) domain PF01453 but not the protein kinase domain of the Z. mays protein
AT3G07790	2020.57	-0.531516	0.379421	-1.40086	0.161255	1	DGCR14-related	0	0
AT3G60850	618.737	-0.531481	0.385092	-1.38014	0.167543	1	0	0	0
AT5G54270	9.93752	-0.531457	0.49028	-1.08399	0.27837	1	light-harvesting chlorophyll B-binding protein 3	Lhcb3 protein is a component of the main light harvesting chlorophyll a/b-protein complex of Photosystem II (LHC II).	Lhcb3 protein is a component of the main light harvesting chlorophyll a/b-protein complex of Photosystem II (LHC II).
AT3G21352	5.73538	-0.531382	0.391607	-1.35693	0.174805	1	0	0	0
AT4G19450	196.385	-0.531148	0.478597	-1.1098	0.267084	1	Major facilitator superfamily protein	0	0
AT2G25610	800.214	-0.531106	0.439315	-1.20894	0.226685	1	ATPase, F0/V0 complex, subunit C protein	0	0
AT5G56040	112.495	-0.530919	0.491363	-1.0805	0.279918	1	Leucine-rich receptor-like protein kinase family protein	0	0
AT4G24390	218.22	-0.530895	0.493655	-1.07544	0.282179	1	RNI-like superfamily protein	0	0
AT3G11100	846.612	-0.530865	0.379872	-1.39748	0.162269	1	sequence-specific DNA binding transcription factors	0	0
AT3G22960	2146.63	-0.530633	0.446628	-1.18809	0.2348	1	Pyruvate kinase family protein	encodes a chloroplast pyruvate kinase alpha subunit. Important for seed oil biosynthesis. Ubiquitously expressed, with significantly increased expression in maturing seeds.	encodes a chloroplast pyruvate kinase alpha subunit. Important for seed oil biosynthesis. Ubiquitously expressed, with significantly increased expression in maturing seeds.
AT2G24570	356.017	-0.530619	0.492234	-1.07798	0.281042	1	WRKY DNA-binding protein 17	member of WRKY Transcription Factor; Group II-d; negative regulator of basal resistance to Pseudomonas syringae.	member of WRKY Transcription Factor; Group II-d; negative regulator of basal resistance to Pseudomonas syringae.
AT4G32150	300.422	-0.530548	0.397718	-1.33398	0.18221	1	vesicle-associated membrane protein 711	AtVAMP711 is a member of Synaptobrevin-like AtVAMP7C, v-SNARE (soluble N-ethyl-maleimide sensitive factor attachment protein receptors) protein family. SNAREs have been divided into four subgroups: Qa-, Qb-, Qc- and R-SNAREs. R-SNAREs are classified into three groups, the Sec22-, YKT6- and VAMP7-like R-SNAREs. One R-SNARE and three Q-SNAREs (one of each subgroup) form the trans-SNARE complex, whi…	AtVAMP711 is a member of Synaptobrevin-like AtVAMP7C, v-SNARE (soluble N-ethyl-maleimide sensitive factor attachment protein receptors) protein family. SNAREs have been divided into four subgroups: Qa-, Qb-, Qc- and R-SNAREs. R-SNAREs are classified into three groups, the Sec22-, YKT6- and VAMP7-like R-SNAREs. One R-SNARE and three Q-SNAREs (one of each subgroup) form the trans-SNARE complex, whi…
[truncated: 31,817 more rows]
